# Supplementary material for: Ethyl 4-(1,3-benzodioxol-5-yl)-6-methyl-2-sulfanylidene-1,2,3,4-tetra­hydro­pyrimidine-5-carboxyl­ate
Source: Acta Crystallogr Sect E Struct Rep Online. 2011 Oct 29;67(Pt 11):o3069–70. doi: 10.1107/S1600536811043649 (PMC3247460; doi:10.1107/S1600536811043649)
Supplement: Supplementary file 1 [file e-67-o3069-sup1.cif]

##############################################################################
#                                                                            #
# This CIF contains the data in a paper accepted for publication in          #
# Acta Crystallographica Section E. It conforms to the requirements of       #
# Notes for Authors for Acta Crystallographica Section E, and has been       #
# peer reviewed under the auspices of the IUCr Commission on Journals.       #
#                                                                            #
# Full details of the Crystallographic Information File format               #
# are given in the paper "The Crystallographic Information File (CIF):       #
# a New Standard Archive File for Crystallography" by S. R. Hall, F. H.      #
# Allen and I. D. Brown [Acta Cryst. (1991), A47, 655-685].                  #
#                                                                            #
# The current version of the core CIF dictionary is obtainable from          #
# ftp://ftp.iucr.org/pub/cif_core.dic.                                       #
#                                                                            #
# Software is freely available for graphical display of the structure(s)     #
# in this CIF. For information consult the CIF software page                 #
# http://www.iucr.org/resources/cif/software.                                #
#                                                                            #
# This file may be used for bona fide research purposes within the           #
# scientific community so long as proper attribution is given to the journal # 
# article from which it was obtained.                                        #
#                                                                            #
##############################################################################
data_global
_audit_creation_method     'PLATON <TABLE ACC> option'
_journal_date_recd_electronic     2011-10-18
_journal_date_accepted     2011-10-20
_journal_name_full     'Acta Crystallographica, Section E'
_journal_year     2011
_journal_volume     67
_journal_issue     11
_journal_page_first     o3069
_journal_page_last     o3070
_journal_paper_category     QO
_journal_coeditor_code     GK2420
loop_
    _publ_contact_author_name
    _publ_contact_author_address
    _publ_contact_author_email
    'Susanta K. Nayak'
;
Solid State and Structural Chemistry Unit
Indian Institute of Science
Bangalore 560 012
India
;
 nksusa@gmail.com
    'K. N. Venugopala'
;
School of Chemistry
University of KwaZulu-Natal
Durban 4000
South Africa
;
 venugopala@ukzn.ac.za
_publ_section_title
;\
Ethyl 4-(1,3-benzodioxol-5-yl)-6-methyl-2-sulfanylidene-\
1,2,3,4-tetrahydropyrimidine-5-carboxylate
;
loop_
    _publ_author_name
    _publ_author_footnote
    _publ_author_address
    'Nayak, Susanta K.' .
;
Solid State and Structural Chemistry Unit
Indian Institute of Science
Bangalore 560 012
India
;
    'Venugopala, K. N.' .
;
School of Chemistry
University of KwaZulu-Natal
Durban 4000
South Africa
;
    'Govender, Thavendran' .
;
School of Pharmacy and Pharmacology
University of KwaZulu-Natal
Durban 4000, South Africa
;
    'Kruger, Hendrik G.' .
;
School of Chemistry
University of KwaZulu-Natal
Durban 4000
South Africa
;
    'Maguire, Glenn E. M.' .
;
School of Chemistry
University of KwaZulu-Natal
Durban 4000
South Africa
;
    'Row, Tayur N. Guru' .
;
Solid State and Structural Chemistry Unit
Indian Institute of Science
Bangalore 560 012
India
;
_iucr_refine_instructions_details
;
TITL LTD4 in P2(1)/c
CELL 0.71073  12.510234   7.205359  17.088129  90.0000 107.1781  90.0000
ZERR    4.00   0.000940   0.000380   0.001162   0.0000   0.0075   0.0000
LATT  1
SYMM -x, y+1/2,-z+1/2
SFAC C H N O S
UNIT 60.00 64.00 8.00 16.00 4.00
L.S. 8
omit 0.0 52.0
ACTA
BOND $H
HTAB
CONF
SIZE 0.28 0.22 0.19
TEMP -153
FMAP 2
PLAN 20
WGHT    0.044000    0.441300
FVAR       4.82660
S1    5    0.039905    0.225782    0.062401    11.00000    0.02382    0.01423 =
         0.02131   -0.00166   -0.00063    0.00006
O2    4    0.216369    0.774381    0.391490    11.00000    0.02585    0.01373 =
         0.01542   -0.00122    0.00320   -0.00028
C4    1    0.148099    0.716719    0.170464    11.00000    0.02059    0.01067 =
         0.01620   -0.00039    0.00143    0.00041
O1    4    0.144717    0.978529    0.290477    11.00000    0.03504    0.01290 =
         0.02249    0.00120    0.00329    0.00376
C9    1    0.263348    0.752317    0.161679    11.00000    0.01876    0.01618 =
         0.01290   -0.00139    0.00234   -0.00211
N1    3    0.123258    0.350708    0.214366    11.00000    0.02295    0.00951 =
         0.01937    0.00050    0.00400    0.00099
N2    3    0.088025    0.570737    0.113849    11.00000    0.02106    0.01358 =
         0.01568    0.00271    0.00038   -0.00008
C2    1    0.142986    0.483694    0.276422    11.00000    0.01431    0.01452 =
         0.01881    0.00094    0.00369    0.00181
C5    1    0.168975    0.820025    0.313108    11.00000    0.01592    0.01444 =
         0.01936   -0.00005    0.00601    0.00077
C3    1    0.152244    0.662704    0.256760    11.00000    0.01594    0.01394 =
         0.01623    0.00034    0.00333    0.00079
C8    1    0.147817    0.404990    0.358376    11.00000    0.02575    0.01257 =
         0.01995    0.00109    0.00669    0.00047
C1    1    0.086556    0.393265    0.133120    11.00000    0.01272    0.01690 =
         0.02047   -0.00016    0.00197    0.00169
C6    1    0.233383    0.922866    0.451536    11.00000    0.03006    0.01653 =
         0.01638   -0.00276    0.00499   -0.00076
C12   1    0.473218    0.816561    0.147356    11.00000    0.01772    0.02903 =
         0.02617   -0.00423    0.00705   -0.00319
C10   1    0.287171    0.924783    0.133233    11.00000    0.02093    0.01647 =
         0.03208    0.00371    0.00399    0.00077
O5    4    0.570919    0.881209    0.135699    11.00000    0.02358    0.03024 =
         0.05376    0.00210    0.01623   -0.00404
C14   1    0.345672    0.615304    0.180986    11.00000    0.02659    0.01745 =
         0.02826    0.00487    0.01022    0.00198
C13   1    0.452639    0.645948    0.174494    11.00000    0.02325    0.02191 =
         0.03596    0.00345    0.00990    0.00471
O3    4    0.434099    1.106971    0.099672    11.00000    0.03030    0.03294 =
         0.10704    0.03145    0.02815   -0.00010
C11   1    0.392100    0.951030    0.126820    11.00000    0.02644    0.01871 =
         0.03454    0.00611    0.00832   -0.00370
C7    1    0.342290    1.019088    0.460529    11.00000    0.03012    0.02614 =
         0.03477   -0.00748    0.00359   -0.00560
C15   1    0.548684    1.070068    0.109261    11.00000    0.02739    0.03310 =
         0.04271    0.00516    0.01172   -0.00715
H8A   2    0.120108    0.490843    0.389236    11.00000    0.02181
H6B   2    0.170956    1.005949    0.435193    11.00000    0.01740
H10   2    0.230974    1.017004    0.121359    11.00000    0.03021
H8B   2    0.107545    0.291581    0.353244    11.00000    0.02217
H13   2    0.513620    0.551401    0.189201    11.00000    0.02974
H2N   2    0.063320    0.599476    0.069278    11.00000    0.02315
H1N   2    0.121714    0.239852    0.228592    11.00000    0.03143
H4    2    0.101513    0.829276    0.152686    11.00000    0.01538
H6A   2    0.229726    0.860934    0.501684    11.00000    0.01596
H14   2    0.326107    0.496480    0.200222    11.00000    0.04200
H7A   2    0.408038    0.931843    0.477212    11.00000    0.04985
H7B   2    0.346993    1.076986    0.407899    11.00000    0.03266
H8C   2    0.222110    0.379128    0.388935    11.00000    0.03821
H15A  2    0.592829    1.155134    0.154290    11.00000    0.04764
H7C   2    0.348690    1.110882    0.504164    11.00000    0.05054
H15B  2    0.556137    1.085676    0.054085    11.00000    0.05289
HKLF   4
REM  LTD4 in P2(1)/c
REM R1 =  0.0379 for   2349 Fo > 4sig(Fo)  and  0.0507 for all   2883 data
REM    263 parameters refined using      0 restraints
END
WGHT      0.0438      0.4423
REM Highest difference peak  0.326,  deepest hole -0.299,  1-sigma level  0.056
Q1    1   0.1596  0.6869  0.2180  11.00000  0.05    0.33
Q2    1   0.2029  0.7357  0.1634  11.00000  0.05    0.28
Q3    1   0.0079  0.2052  0.1123  11.00000  0.05    0.25
;
data_I
_chemical_name_systematic
;
Ethyl 4-(1,3-benzodioxol-5-yl)-6-methyl-2-sulfanylidene-1,2,3,4-
tetrahydropyrimidine-5-carboxylate
;
_chemical_name_common     ?
_chemical_formula_moiety     'C15 H16 N2 O4 S'
_chemical_formula_sum     'C15 H16 N2 O4 S'
_chemical_formula_structural     ?
_chemical_formula_iupac     'C15 H16 N2 O4 S'
_chemical_formula_weight     320.37
_chemical_melting_point     447(2)
_symmetry_cell_setting     monoclinic
_symmetry_space_group_name_H-M     'P 21/c'
_symmetry_space_group_name_Hall     '-P 2ybc'
loop_
    _symmetry_equiv_pos_as_xyz
    'x, y, z'
    '-x, y+1/2, -z+1/2'
    '-x, -y, -z'
    'x, -y-1/2, z-1/2'
_cell_length_a     12.5102(9)
_cell_length_b     7.2054(4)
_cell_length_c     17.0881(12)
_cell_angle_alpha     90.00
_cell_angle_beta     107.178(8)
_cell_angle_gamma     90.00
_cell_volume     1471.62(17)
_cell_formula_units_Z     4
_cell_measurement_reflns_used     430
_cell_measurement_theta_min     0.97
_cell_measurement_theta_max     27.89
_cell_measurement_temperature     120(2)
_cell_special_details
;
;
_exptl_crystal_description     block
_exptl_crystal_colour     'Colorless'
_exptl_crystal_size_max     0.28
_exptl_crystal_size_mid     0.22
_exptl_crystal_size_min     0.19
_exptl_crystal_size_rad     ?
_exptl_crystal_density_diffrn     1.446
_exptl_crystal_density_meas     ?
_exptl_crystal_density_method     'Not Measured'
_exptl_crystal_F_000     672
_exptl_absorpt_coefficient_mu     0.240
_exptl_absorpt_correction_type     multi-scan
_exptl_absorpt_process_details
;
(CrysAlis PRO; Oxford Diffraction, 2009)
;
_exptl_absorpt_correction_T_min     0.936
_exptl_absorpt_correction_T_max     0.956
_exptl_special_details
;
;
_diffrn_ambient_temperature     120(2)
_diffrn_radiation_type     'Mo K\a'
_diffrn_radiation_wavelength     0.71073
_diffrn_radiation_source     'Enhance (Mo) X-ray Source'
_diffrn_radiation_monochromator     'graphite'
_diffrn_measurement_device_type     'Oxford Diffraction Xcalibur E'
_diffrn_measurement_method     '\w scans'
_diffrn_detector_area_resol_mean     16.0839
_diffrn_reflns_number     18163
_diffrn_reflns_av_R_equivalents     0.0667
_diffrn_reflns_av_sigmaI/netI     0.0417
_diffrn_reflns_theta_min     2.50
_diffrn_reflns_theta_max     26.00
_diffrn_reflns_theta_full     26.00
_diffrn_measured_fraction_theta_max     1.000
_diffrn_measured_fraction_theta_full     1.000
_diffrn_reflns_limit_h_min     -15
_diffrn_reflns_limit_h_max     15
_diffrn_reflns_limit_k_min     -8
_diffrn_reflns_limit_k_max     8
_diffrn_reflns_limit_l_min     -21
_diffrn_reflns_limit_l_max     21
_diffrn_reflns_reduction_process
;
;
_refine_special_details
;
Refinement of <i>F</i>^2^ against ALL reflections. The weighted <i>R</i>-factor
<i>wR</i> and goodness of fit <i>S</i> are based on <i>F</i>^2^, conventional
<i>R</i>-factors <i>R</i> are based on <i>F</i>, with <i>F</i> set to zero for
negative <i>F</i>^2^. The threshold expression of <i>F</i>^2^ >
2\s(<i>F</i>^2^) is used only for calculating <i>R</i>-factors(gt) <i>etc</i>.
and is not relevant to the choice of reflections for refinement.
<i>R</i>-factors based on <i>F</i>^2^ are statistically about twice as large
as those based on <i>F</i>, and <i>R</i>- factors based on ALL data will be
even larger.
;
_reflns_number_total     2883
_reflns_number_gt     2349
_reflns_threshold_expression     I>2sigma(I)
_refine_ls_structure_factor_coef     Fsqd
_refine_ls_matrix_type     full
_refine_ls_R_factor_all     0.0507
_refine_ls_R_factor_gt     0.0379
_refine_ls_wR_factor_gt     0.0942
_refine_ls_wR_factor_ref     0.1030
_refine_ls_goodness_of_fit_ref     1.086
_refine_ls_restrained_S_all     1.086
_refine_ls_number_reflns     2883
_refine_ls_number_parameters     263
_refine_ls_number_restraints     0
_refine_ls_hydrogen_treatment     refall
_refine_ls_weighting_scheme     calc
_refine_ls_weighting_details
         'calc w=1/[\s^2^(Fo^2^)+(0.0440P)^2^+0.4413P] where P=(Fo^2^+2Fc^2^)/3'
_atom_sites_solution_hydrogens     geom
_atom_sites_solution_primary     direct
_atom_sites_solution_secondary     difmap
_refine_ls_shift/su_max     0.000
_refine_ls_shift/su_mean     0.000
_refine_diff_density_max     0.326
_refine_diff_density_min     -0.299
_refine_ls_extinction_method     none
_refine_ls_extinction_coef     ?
loop_
    _atom_type_symbol
    _atom_type_description
    _atom_type_scat_dispersion_real
    _atom_type_scat_dispersion_imag
    _atom_type_scat_source
    C C 0.0033 0.0016 ' International Tables Vol C Tables 4.2.6.8 and 6.1.1.4'
    H H 0.0000 0.0000 ' International Tables Vol C Tables 4.2.6.8 and 6.1.1.4'
    N N 0.0061 0.0033 ' International Tables Vol C Tables 4.2.6.8 and 6.1.1.4'
    O O 0.0106 0.0060 ' International Tables Vol C Tables 4.2.6.8 and 6.1.1.4'
    S S 0.1246 0.1234 ' International Tables Vol C Tables 4.2.6.8 and 6.1.1.4'
_computing_data_collection
;
CrysAlis PRO (Oxford Diffraction, 2009)
;
_computing_cell_refinement
;
CrysAlis PRO (Oxford Diffraction, 2009)
;
_computing_data_reduction
;
CrysAlis PRO (Oxford Diffraction, 2009)
;
_computing_structure_solution     'SHELXS97 (Sheldrick, 2008)'
_computing_structure_refinement     'SHELXL97 (Sheldrick, 2008)'
_computing_molecular_graphics
 'ORTEP-3 for Windows (Farrugia, 1997) and CAMERON (Watkin <i>et al.</i>, 1993)'
_computing_publication_material
                                'PLATON (Spek, 2009) and PARST (Nardelli, 1995)'
loop_
    _atom_site_type_symbol
    _atom_site_label
    _atom_site_fract_x
    _atom_site_fract_y
    _atom_site_fract_z
    _atom_site_U_iso_or_equiv
    _atom_site_adp_type
    _atom_site_calc_flag
    _atom_site_refinement_flags
    _atom_site_occupancy
    _atom_site_symmetry_multiplicity
    _atom_site_disorder_assembly
    _atom_site_disorder_group
    S S1 0.03990(4) 0.22578(6) 0.06240(3) 0.02136(16) Uani d . 1 1 . .
    O O2 0.21637(11) 0.77438(16) 0.39149(7) 0.0190(3) Uani d . 1 1 . .
    C C4 0.14810(16) 0.7167(2) 0.17046(11) 0.0167(4) Uani d . 1 1 . .
    O O1 0.14472(12) 0.97853(17) 0.29048(8) 0.0246(3) Uani d . 1 1 . .
    C C9 0.26335(16) 0.7523(2) 0.16168(10) 0.0164(4) Uani d . 1 1 . .
    N N1 0.12326(13) 0.3507(2) 0.21437(9) 0.0178(4) Uani d . 1 1 . .
    N N2 0.08802(14) 0.5707(2) 0.11385(10) 0.0179(4) Uani d . 1 1 . .
    C C2 0.14299(15) 0.4837(2) 0.27642(11) 0.0161(4) Uani d . 1 1 . .
    C C5 0.16897(15) 0.8200(2) 0.31311(11) 0.0164(4) Uani d . 1 1 . .
    C C3 0.15224(15) 0.6627(2) 0.25676(10) 0.0157(4) Uani d . 1 1 . .
    C C8 0.14782(18) 0.4050(3) 0.35838(12) 0.0194(4) Uani d . 1 1 . .
    C C1 0.08656(15) 0.3933(2) 0.13312(11) 0.0173(4) Uani d . 1 1 . .
    C C6 0.23338(18) 0.9229(3) 0.45154(12) 0.0214(4) Uani d . 1 1 . .
    C C12 0.47322(16) 0.8166(3) 0.14736(12) 0.0242(4) Uani d . 1 1 . .
    C C10 0.28717(17) 0.9248(3) 0.13323(12) 0.0240(4) Uani d . 1 1 . .
    O O5 0.57092(12) 0.8812(2) 0.13570(10) 0.0348(4) Uani d . 1 1 . .
    C C14 0.34567(17) 0.6153(3) 0.18099(12) 0.0236(4) Uani d . 1 1 . .
    C C13 0.45264(18) 0.6459(3) 0.17449(13) 0.0268(5) Uani d . 1 1 . .
    O O3 0.43410(14) 1.1070(2) 0.09967(13) 0.0551(6) Uani d . 1 1 . .
    C C11 0.39210(18) 0.9510(3) 0.12682(13) 0.0267(5) Uani d . 1 1 . .
    C C7 0.3423(2) 1.0191(3) 0.46053(15) 0.0316(5) Uani d . 1 1 . .
    C C15 0.54868(19) 1.0701(3) 0.10926(16) 0.0341(5) Uani d . 1 1 . .
    H H8A 0.1201(17) 0.491(3) 0.3892(13) 0.022(5) Uiso d . 1 1 . .
    H H6B 0.1710(17) 1.006(3) 0.4352(12) 0.017(5) Uiso d . 1 1 . .
    H H10 0.2310(19) 1.017(3) 0.1214(13) 0.030(6) Uiso d . 1 1 . .
    H H8B 0.1075(18) 0.292(3) 0.3532(12) 0.022(5) Uiso d . 1 1 . .
    H H13 0.5136(19) 0.551(3) 0.1892(13) 0.030(6) Uiso d . 1 1 . .
    H H2N 0.0633(19) 0.599(3) 0.0693(14) 0.023(6) Uiso d . 1 1 . .
    H H1N 0.122(2) 0.240(3) 0.2286(14) 0.031(7) Uiso d . 1 1 . .
    H H4 0.1015(16) 0.829(3) 0.1527(11) 0.015(5) Uiso d . 1 1 . .
    H H6A 0.2297(16) 0.861(3) 0.5017(12) 0.016(5) Uiso d . 1 1 . .
    H H14 0.326(2) 0.496(3) 0.2002(14) 0.042(7) Uiso d . 1 1 . .
    H H7A 0.408(2) 0.932(4) 0.4772(16) 0.050(7) Uiso d . 1 1 . .
    H H7B 0.3470(19) 1.077(3) 0.4079(14) 0.033(6) Uiso d . 1 1 . .
    H H8C 0.222(2) 0.379(3) 0.3889(15) 0.038(7) Uiso d . 1 1 . .
    H H15A 0.593(2) 1.155(4) 0.1543(16) 0.048(7) Uiso d . 1 1 . .
    H H7C 0.349(2) 1.111(4) 0.5042(16) 0.051(8) Uiso d . 1 1 . .
    H H15B 0.556(2) 1.086(4) 0.0541(17) 0.053(8) Uiso d . 1 1 . .
loop_
    _atom_site_aniso_label
    _atom_site_aniso_U_11
    _atom_site_aniso_U_22
    _atom_site_aniso_U_33
    _atom_site_aniso_U_12
    _atom_site_aniso_U_13
    _atom_site_aniso_U_23
    S1 0.0238(3) 0.0142(3) 0.0213(3) 0.00006(18) -0.0006(2) -0.00166(17)
    O2 0.0258(8) 0.0137(7) 0.0154(6) -0.0003(5) 0.0032(6) -0.0012(5)
    C4 0.0206(10) 0.0107(9) 0.0162(9) 0.0004(7) 0.0014(7) -0.0004(7)
    O1 0.0350(8) 0.0129(7) 0.0225(7) 0.0038(6) 0.0033(6) 0.0012(5)
    C9 0.0188(10) 0.0162(9) 0.0129(8) -0.0021(7) 0.0023(7) -0.0014(7)
    N1 0.0230(9) 0.0095(8) 0.0194(8) 0.0010(6) 0.0040(7) 0.0005(6)
    N2 0.0211(9) 0.0136(8) 0.0157(9) -0.0001(6) 0.0004(7) 0.0027(6)
    C2 0.0143(9) 0.0145(9) 0.0188(9) 0.0018(7) 0.0037(7) 0.0009(7)
    C5 0.0159(9) 0.0144(9) 0.0194(9) 0.0008(7) 0.0060(7) -0.0001(7)
    C3 0.0159(9) 0.0139(9) 0.0162(9) 0.0008(7) 0.0033(7) 0.0003(7)
    C8 0.0258(12) 0.0126(10) 0.0199(10) 0.0005(8) 0.0067(9) 0.0011(7)
    C1 0.0127(9) 0.0169(10) 0.0205(9) 0.0017(7) 0.0020(7) -0.0002(7)
    C6 0.0301(12) 0.0165(10) 0.0164(9) -0.0008(8) 0.0050(8) -0.0028(7)
    C12 0.0177(10) 0.0290(11) 0.0262(10) -0.0032(8) 0.0070(8) -0.0042(8)
    C10 0.0209(11) 0.0165(10) 0.0321(11) 0.0008(8) 0.0040(9) 0.0037(8)
    O5 0.0236(8) 0.0302(9) 0.0538(10) -0.0040(6) 0.0162(7) 0.0021(7)
    C14 0.0266(11) 0.0175(10) 0.0283(10) 0.0020(8) 0.0102(9) 0.0049(8)
    C13 0.0232(11) 0.0219(11) 0.0360(11) 0.0047(8) 0.0099(9) 0.0034(9)
    O3 0.0303(10) 0.0329(10) 0.1070(16) -0.0001(7) 0.0281(10) 0.0314(10)
    C11 0.0264(11) 0.0187(10) 0.0345(11) -0.0037(8) 0.0083(9) 0.0061(8)
    C7 0.0301(13) 0.0261(12) 0.0348(13) -0.0056(10) 0.0036(10) -0.0075(10)
    C15 0.0274(13) 0.0331(13) 0.0427(14) -0.0071(9) 0.0117(11) 0.0052(10)
_geom_special_details
;
All s.u.'s (except the s.u. in the dihedral angle between two l.s. planes) are
estimated using the full covariance matrix. The cell s.u.'s are taken into
account individually in the estimation of s.u.'s in distances, angles and
torsion angles; correlations between s.u.'s in cell parameters are only used
when they are defined by crystal symmetry. An approximate (isotropic)
treatment of cell s.u.'s is used for estimating s.u.'s involving l.s. planes.
;
loop_
    _geom_bond_atom_site_label_1
    _geom_bond_atom_site_label_2
    _geom_bond_site_symmetry_2
    _geom_bond_distance
    _geom_bond_publ_flag
    S1 C1 . 1.6854(18) ?
    O2 C5 . 1.336(2) ?
    O2 C6 . 1.454(2) ?
    C4 N2 . 1.476(2) ?
    C4 C3 . 1.511(2) ?
    C4 C9 . 1.515(3) ?
    C4 H4 . 0.99(2) ?
    O1 C5 . 1.215(2) ?
    C9 C14 . 1.394(3) ?
    C9 C10 . 1.398(3) ?
    N1 C1 . 1.362(2) ?
    N1 C2 . 1.396(2) ?
    N1 H1N . 0.84(2) ?
    N2 C1 . 1.322(2) ?
    N2 H2N . 0.76(2) ?
    C2 C3 . 1.346(2) ?
    C2 C8 . 1.495(3) ?
    C5 C3 . 1.462(2) ?
    C8 H8A . 0.94(2) ?
    C8 H8B . 0.95(2) ?
    C8 H8C . 0.94(3) ?
    C6 C7 . 1.496(3) ?
    C6 H6B . 0.96(2) ?
    C6 H6A . 0.98(2) ?
    C12 C13 . 1.365(3) ?
    C12 C11 . 1.372(3) ?
    C12 O5 . 1.376(2) ?
    C10 C11 . 1.362(3) ?
    C10 H10 . 0.94(2) ?
    O5 C15 . 1.435(3) ?
    C14 C13 . 1.393(3) ?
    C14 H14 . 0.97(2) ?
    C13 H13 . 1.00(2) ?
    O3 C11 . 1.378(2) ?
    O3 C15 . 1.419(3) ?
    C7 H7A . 1.01(3) ?
    C7 H7B . 1.01(2) ?
    C7 H7C . 0.98(3) ?
    C15 H15A . 1.01(3) ?
    C15 H15B . 0.98(3) ?
loop_
    _geom_angle_atom_site_label_1
    _geom_angle_atom_site_label_2
    _geom_angle_atom_site_label_3
    _geom_angle_site_symmetry_1
    _geom_angle_site_symmetry_3
    _geom_angle
    _geom_angle_publ_flag
    C5 O2 C6 . . 117.10(14) ?
    N2 C4 C3 . . 108.68(15) ?
    N2 C4 C9 . . 111.78(15) ?
    C3 C4 C9 . . 112.39(15) ?
    N2 C4 H4 . . 104.0(11) ?
    C3 C4 H4 . . 110.9(11) ?
    C9 C4 H4 . . 108.7(11) ?
    C14 C9 C10 . . 119.55(18) ?
    C14 C9 C4 . . 120.99(17) ?
    C10 C9 C4 . . 119.46(16) ?
    C1 N1 C2 . . 123.39(16) ?
    C1 N1 H1N . . 118.8(16) ?
    C2 N1 H1N . . 116.7(16) ?
    C1 N2 C4 . . 124.61(16) ?
    C1 N2 H2N . . 118.7(17) ?
    C4 N2 H2N . . 116.1(17) ?
    C3 C2 N1 . . 118.48(16) ?
    C3 C2 C8 . . 127.90(17) ?
    N1 C2 C8 . . 113.59(15) ?
    O1 C5 O2 . . 123.07(16) ?
    O1 C5 C3 . . 123.06(16) ?
    O2 C5 C3 . . 113.85(15) ?
    C2 C3 C5 . . 125.78(16) ?
    C2 C3 C4 . . 120.63(16) ?
    C5 C3 C4 . . 113.58(15) ?
    C2 C8 H8A . . 110.8(12) ?
    C2 C8 H8B . . 111.5(12) ?
    H8A C8 H8B . . 110.1(18) ?
    C2 C8 H8C . . 110.8(15) ?
    H8A C8 H8C . . 106.6(19) ?
    H8B C8 H8C . . 106.9(19) ?
    N2 C1 N1 . . 116.51(16) ?
    N2 C1 S1 . . 122.78(14) ?
    N1 C1 S1 . . 120.71(14) ?
    O2 C6 C7 . . 110.65(17) ?
    O2 C6 H6B . . 108.5(12) ?
    C7 C6 H6B . . 112.3(12) ?
    O2 C6 H6A . . 104.3(11) ?
    C7 C6 H6A . . 113.5(11) ?
    H6B C6 H6A . . 107.2(17) ?
    C13 C12 C11 . . 121.57(19) ?
    C13 C12 O5 . . 128.22(19) ?
    C11 C12 O5 . . 110.21(18) ?
    C11 C10 C9 . . 117.43(18) ?
    C11 C10 H10 . . 124.0(14) ?
    C9 C10 H10 . . 118.6(14) ?
    C12 O5 C15 . . 105.58(16) ?
    C13 C14 C9 . . 121.93(19) ?
    C13 C14 H14 . . 120.6(15) ?
    C9 C14 H14 . . 117.4(15) ?
    C12 C13 C14 . . 116.87(18) ?
    C12 C13 H13 . . 119.6(13) ?
    C14 C13 H13 . . 123.6(13) ?
    C11 O3 C15 . . 106.32(17) ?
    C10 C11 C12 . . 122.62(19) ?
    C10 C11 O3 . . 127.79(19) ?
    C12 C11 O3 . . 109.59(18) ?
    C6 C7 H7A . . 112.5(15) ?
    C6 C7 H7B . . 113.0(13) ?
    H7A C7 H7B . . 105(2) ?
    C6 C7 H7C . . 104.9(15) ?
    H7A C7 H7C . . 109(2) ?
    H7B C7 H7C . . 112.7(19) ?
    O3 C15 O5 . . 108.02(17) ?
    O3 C15 H15A . . 106.3(15) ?
    O5 C15 H15A . . 108.9(15) ?
    O3 C15 H15B . . 104.3(16) ?
    O5 C15 H15B . . 110.3(16) ?
    H15A C15 H15B . . 118(2) ?
loop_
    _geom_torsion_atom_site_label_1
    _geom_torsion_atom_site_label_2
    _geom_torsion_atom_site_label_3
    _geom_torsion_atom_site_label_4
    _geom_torsion_site_symmetry_1
    _geom_torsion_site_symmetry_2
    _geom_torsion_site_symmetry_3
    _geom_torsion_site_symmetry_4
    _geom_torsion
    _geom_torsion_publ_flag
    N2 C4 C9 C14 . . . . -64.5(2) ?
    C3 C4 C9 C14 . . . . 58.0(2) ?
    N2 C4 C9 C10 . . . . 115.08(18) ?
    C3 C4 C9 C10 . . . . -122.40(18) ?
    C3 C4 N2 C1 . . . . -30.0(2) ?
    C9 C4 N2 C1 . . . . 94.6(2) ?
    C1 N1 C2 C3 . . . . -16.3(3) ?
    C1 N1 C2 C8 . . . . 162.00(17) ?
    C6 O2 C5 O1 . . . . 3.2(3) ?
    C6 O2 C5 C3 . . . . -178.61(16) ?
    N1 C2 C3 C5 . . . . 177.79(17) ?
    C8 C2 C3 C5 . . . . -0.2(3) ?
    N1 C2 C3 C4 . . . . -3.5(3) ?
    C8 C2 C3 C4 . . . . 178.49(18) ?
    O1 C5 C3 C2 . . . . -157.7(2) ?
    O2 C5 C3 C2 . . . . 24.2(3) ?
    O1 C5 C3 C4 . . . . 23.5(3) ?
    O2 C5 C3 C4 . . . . -154.60(16) ?
    N2 C4 C3 C2 . . . . 23.6(2) ?
    C9 C4 C3 C2 . . . . -100.7(2) ?
    N2 C4 C3 C5 . . . . -157.57(15) ?
    C9 C4 C3 C5 . . . . 78.17(19) ?
    C4 N2 C1 N1 . . . . 14.1(3) ?
    C4 N2 C1 S1 . . . . -167.04(14) ?
    C2 N1 C1 N2 . . . . 11.3(3) ?
    C2 N1 C1 S1 . . . . -167.60(15) ?
    C5 O2 C6 C7 . . . . -86.5(2) ?
    C14 C9 C10 C11 . . . . -0.9(3) ?
    C4 C9 C10 C11 . . . . 179.58(18) ?
    C13 C12 O5 C15 . . . . -178.2(2) ?
    C11 C12 O5 C15 . . . . 2.3(2) ?
    C10 C9 C14 C13 . . . . 1.4(3) ?
    C4 C9 C14 C13 . . . . -179.05(18) ?
    C11 C12 C13 C14 . . . . -0.5(3) ?
    O5 C12 C13 C14 . . . . 179.97(19) ?
    C9 C14 C13 C12 . . . . -0.7(3) ?
    C9 C10 C11 C12 . . . . -0.3(3) ?
    C9 C10 C11 O3 . . . . 179.2(2) ?
    C13 C12 C11 C10 . . . . 1.0(3) ?
    O5 C12 C11 C10 . . . . -179.37(19) ?
    C13 C12 C11 O3 . . . . -178.55(19) ?
    O5 C12 C11 O3 . . . . 1.0(2) ?
    C15 O3 C11 C10 . . . . 176.5(2) ?
    C15 O3 C11 C12 . . . . -4.0(3) ?
    C11 O3 C15 O5 . . . . 5.3(3) ?
    C12 O5 C15 O3 . . . . -4.7(2) ?
loop_
    _geom_hbond_atom_site_label_D
    _geom_hbond_atom_site_label_H
    _geom_hbond_atom_site_label_A
    _geom_hbond_site_symmetry_A
    _geom_hbond_distance_DH
    _geom_hbond_distance_HA
    _geom_hbond_distance_DA
    _geom_hbond_angle_DHA
    _geom_hbond_publ_flag
    N1 H1N O1 1_545 0.84(2) 2.14(2) 2.9578(19) 167(2) yes
    N2 H2N S1 3_565 0.76(2) 2.57(2) 3.3069(17) 164(2) yes
    C10 H10 S1 1_565 0.95(2) 2.75(2) 3.678(2) 166.9(18) yes
    C15 H15B Cg1 3_675 0.98(3) 2.95(3) 3.890(2) 160(2) yes
    C6 H6A Cg2 4_576 0.98(2) 2.87(2) 3.691(2) 142(2) yes
