# Supplementary material for: Ethyl 4-(1,3-benzodioxol-5-yl)-6-methyl-2-sulfanylidene-1,2,3,4-tetra­hydro­pyrimidine-5-carboxyl­ate
Source: Acta Crystallogr Sect E Struct Rep Online. 2011 Oct 29;67(Pt 11):o3069–70. doi: 10.1107/S1600536811043649 (PMC3247460; doi:10.1107/S1600536811043649)
Supplement: Supplementary file 2 [file e-67-o3069-Isup2.hkl]

#
# h,k,l, Fc-squared, Fo-squared, sigma(Fo-squared) and status flag
#
data_I
_shelx_title ' LTD4 in P2(1)/c'
_shelx_refln_list_code          4
_shelx_F_calc_maximum      208.59
_exptl_crystal_F_000       672.00
_reflns_d_resolution_high  0.8107
 
loop_
 _symmetry_equiv_pos_as_xyz
 'x, y, z'
 '-x, y+1/2, -z+1/2'
 '-x, -y, -z'
 'x, -y-1/2, z-1/2'
 
_cell_length_a    12.5102
_cell_length_b     7.2054
_cell_length_c    17.0881
_cell_angle_alpha  90.000
_cell_angle_beta  107.178
_cell_angle_gamma  90.000
 
_shelx_F_squared_multiplier     1.000
 
loop_
 _refln_index_h
 _refln_index_k
 _refln_index_l
 _refln_F_squared_calc
 _refln_F_squared_meas
 _refln_F_squared_sigma
 _refln_observed_status
   2   0   0      496.24      489.70     17.66 o
   3   0   0    12755.09    11932.35    293.33 o
   4   0   0     4849.90     4724.26     75.13 o
   5   0   0        8.63        7.44      2.19 o
   6   0   0      141.36      124.54      9.70 o
   7   0   0     2169.04     2236.78     67.40 o
   8   0   0      135.48      141.61     20.15 o
   9   0   0       56.08       65.22     11.34 o
  10   0   0     3579.54     3458.09    253.18 o
  11   0   0      364.82      423.74     31.78 o
  12   0   0      115.06      147.62     25.66 o
  13   0   0        8.53       16.37      7.01 o
  14   0   0       63.31       57.53     14.02 o
   1   1   0     7304.71     7776.46     45.08 o
   2   1   0      140.76      137.75      4.75 o
   3   1   0     8103.07     8224.90     71.55 o
   4   1   0     4574.35     4434.35     51.60 o
   5   1   0      730.79      661.74     23.61 o
   6   1   0      627.30      639.62     18.42 o
   7   1   0       91.48       71.63      5.87 o
   8   1   0      975.50      843.89     23.73 o
   9   1   0       16.25       18.25      3.47 o
  10   1   0     1321.40     1363.51     64.10 o
  11   1   0       50.43       32.11      6.76 o
  12   1   0      244.95      232.05     20.24 o
  13   1   0       40.28       26.79      7.71 o
  14   1   0      104.92       96.60     14.91 o
   0   2   0        0.80        1.16      0.97 o
   1   2   0     3695.72     3767.33     27.94 o
   2   2   0      369.43      376.10      9.90 o
   3   2   0        3.63        4.68      1.18 o
   4   2   0     5245.64     5383.28     62.59 o
   5   2   0      598.49      598.52     15.10 o
   6   2   0        6.04        6.59      1.67 o
   7   2   0      232.90      195.88      8.98 o
   8   2   0       73.77       68.53      7.85 o
   9   2   0      338.57      361.81     18.52 o
  10   2   0      148.63      161.54     12.76 o
  11   2   0      194.96      205.44     16.79 o
  12   2   0      356.18      441.00     33.80 o
  13   2   0      352.03      395.40     33.71 o
  14   2   0      341.96      369.60     35.00 o
   1   3   0      170.67      192.28      7.22 o
   2   3   0       41.13       64.54      4.61 o
   3   3   0      457.07      514.82     13.55 o
   4   3   0     4218.65     4361.44     43.33 o
   5   3   0      828.89      806.42     21.41 o
   6   3   0     1177.66     1291.33     41.50 o
   7   3   0      388.36      328.49     12.95 o
   8   3   0      100.64       99.79      9.14 o
   9   3   0      186.25      168.14     12.25 o
  10   3   0        2.73        4.34      3.73 o
  11   3   0      401.09      403.06     30.52 o
  12   3   0        1.60        6.57      5.67 o
  13   3   0        1.43        0.00      7.69 o
   0   4   0        3.08        0.00      2.56 o
   1   4   0     3349.21     3347.35     35.47 o
   2   4   0      553.45      658.09     15.86 o
   3   4   0      396.86      356.52     12.90 o
   4   4   0      537.47      574.20     16.14 o
   5   4   0      175.44      191.04     10.85 o
   6   4   0      630.60      681.47     21.83 o
   7   4   0      174.73      167.36     10.47 o
   8   4   0      262.37      256.87     15.25 o
   9   4   0      822.76      851.10     32.64 o
  10   4   0      147.24      143.07     13.91 o
  11   4   0      671.04      693.77     35.34 o
  12   4   0      272.39      309.42     28.70 o
  13   4   0       75.45       95.09     17.36 o
   1   5   0      718.23      702.44     18.56 o
   2   5   0        2.03        0.00      1.81 o
   3   5   0      112.89      115.04      7.85 o
   4   5   0      287.59      259.06     14.83 o
   5   5   0       14.27       16.08      3.92 o
   6   5   0      418.48      379.59     20.85 o
   7   5   0     2247.17     2296.62     66.64 o
   8   5   0      107.09      126.27     12.78 o
   9   5   0      409.74      412.79     23.40 o
  10   5   0        0.01        0.00      3.66 o
  11   5   0       19.52        7.58      4.04 o
  12   5   0        0.34        0.00      5.37 o
   0   6   0      872.23      876.11     61.04 o
   1   6   0       59.02       56.34      8.92 o
   2   6   0       24.44       22.30      5.22 o
   3   6   0      857.95      870.38     31.21 o
   4   6   0      946.55      915.16     36.52 o
   5   6   0       15.53       10.29      5.05 o
   6   6   0     1257.74     1243.94     53.51 o
   7   6   0      167.02      177.07     15.59 o
   8   6   0      129.76      117.09     15.26 o
   9   6   0        0.21        1.65      3.32 o
  10   6   0       10.54        8.13      5.51 o
   1   7   0       64.64       45.46     11.30 o
   2   7   0      246.08      215.47     23.58 o
   3   7   0     1347.41     1350.76     58.73 o
   4   7   0      233.18      266.85     24.36 o
   5   7   0       58.03       52.75     11.90 o
   6   7   0        7.22        0.27      3.79 o
   7   7   0      225.30      228.11     21.73 o
   8   7   0      364.00      401.85     34.83 o
   9   7   0        0.17        0.00      5.01 o
   0   8   0      132.33      101.25     24.61 o
   1   8   0       24.79       24.89      9.12 o
   2   8   0        9.27        6.46      7.67 o
   3   8   0       63.92       70.25     13.72 o
   4   8   0       11.17       15.58      7.99 o
   5   8   0        7.70        7.74      7.61 o
   6   8   0        0.15        3.42      7.38 o
 -14   1   1       17.57       19.79      7.28 o
 -13   1   1        0.35        4.23      5.62 o
 -12   1   1      386.00      404.12     27.12 o
 -11   1   1       78.57       89.51     13.18 o
 -10   1   1       85.29       87.00     12.28 o
  -9   1   1      158.81      141.86     11.49 o
  -8   1   1       16.82       14.16      3.76 o
  -7   1   1     2593.84     2531.09     71.55 o
  -6   1   1      139.94      111.73      8.52 o
  -5   1   1     1037.23     1191.55     36.73 o
  -4   1   1      174.28      179.86      9.25 o
  -3   1   1     6116.31     6247.66    178.44 o
  -2   1   1       53.28       45.16      3.39 o
  -1   1   1     6087.97     6247.60     48.47 o
   0   1   1        7.11       12.65      1.60 o
   1   1   1     1526.88     1721.93     17.57 o
   2   1   1     7328.19     7174.78    112.12 o
   3   1   1     1635.70     1669.21     19.57 o
   4   1   1      364.71      381.66     10.01 o
   5   1   1      223.77      223.33      9.04 o
   6   1   1     1340.57     1379.33     27.60 o
   7   1   1     1740.49     1712.50     52.29 o
   8   1   1      747.56      775.75     25.20 o
   9   1   1      102.29       89.99      7.00 o
  10   1   1       25.62       32.00      5.48 o
  11   1   1      327.59      326.00     23.84 o
  12   1   1      133.82      126.55     13.61 o
  13   1   1       64.87       58.92     13.13 o
  14   1   1       26.10       19.95      7.81 o
 -14   2   1       36.38       51.70     13.30 o
 -13   2   1       28.63       36.83     12.15 o
 -12   2   1        7.29        8.16      7.53 o
 -11   2   1      654.65      607.82     35.11 o
 -10   2   1     1697.40     1759.82     46.87 o
  -9   2   1       42.74       33.63      5.76 o
  -8   2   1      564.23      570.69     22.09 o
  -7   2   1      407.52      423.98     17.66 o
  -6   2   1       10.04        3.27      1.85 o
  -5   2   1      341.35      332.50     11.70 o
  -4   2   1     2090.87     2063.64     27.78 o
  -3   2   1      141.67      121.82      7.20 o
  -2   2   1      104.12      109.51      5.71 o
  -1   2   1     5499.83     5468.16     47.71 o
   0   2   1      849.91      819.24     12.04 o
   1   2   1       40.84       58.19      3.62 o
   2   2   1     2076.52     2061.59     23.46 o
   3   2   1     2344.84     2325.29     58.41 o
   4   2   1      317.27      362.04      9.30 o
   5   2   1      892.03      893.59     22.50 o
   6   2   1      455.59      463.20     14.91 o
   7   2   1       20.04       19.65      3.14 o
   8   2   1       40.35       34.35      4.41 o
   9   2   1       98.80      105.46      9.50 o
  10   2   1        7.78        6.36      4.28 o
  11   2   1       90.98       73.21     12.26 o
  12   2   1        9.95        5.47      5.73 o
  13   2   1       28.00       11.53      9.58 o
  14   2   1       10.75       12.13      7.77 o
 -14   3   1       19.08        7.33      7.15 o
 -13   3   1       18.64       20.69     10.28 o
 -12   3   1        1.25        0.00      6.26 o
 -11   3   1        0.01        0.81      4.58 o
 -10   3   1      373.29      352.91     22.02 o
  -9   3   1       77.42       81.79     10.25 o
  -8   3   1      214.55      227.20     13.48 o
  -7   3   1      233.42      232.43     12.88 o
  -6   3   1      649.36      603.73     17.15 o
  -5   3   1      782.27      798.40     18.98 o
  -4   3   1      218.33      236.46     10.48 o
  -3   3   1      105.54      147.53      7.60 o
  -2   3   1      457.47      432.45     13.19 o
  -1   3   1     1322.85     1628.57     25.19 o
   0   3   1      437.89      411.32     10.29 o
   1   3   1      872.27      925.49     17.21 o
   2   3   1     1226.54     1281.12     22.11 o
   3   3   1     2002.75     2001.72     31.59 o
   4   3   1        5.68        5.60      1.81 o
   5   3   1      833.73      853.49     26.24 o
   6   3   1      354.76      348.16     13.67 o
   7   3   1      168.70      160.51      9.21 o
   8   3   1        4.79        0.63      2.28 o
   9   3   1       31.12       27.39      5.07 o
  10   3   1        5.41        5.09      3.52 o
  11   3   1      225.59      209.40     22.73 o
  12   3   1        5.03        2.03      4.53 o
  13   3   1      367.38      388.50     34.33 o
 -13   4   1      142.46      168.77     22.46 o
 -12   4   1       96.78       83.66     15.47 o
 -11   4   1      561.04      573.76     36.04 o
 -10   4   1      168.63      182.38     16.56 o
  -9   4   1      539.09      564.67     25.01 o
  -8   4   1       88.89       72.00      7.27 o
  -7   4   1       10.18       12.49      3.04 o
  -6   4   1      141.84      134.84      9.19 o
  -5   4   1        1.90        0.32      2.16 o
  -4   4   1      609.69      680.28     20.23 o
  -3   4   1        2.24        3.55      1.68 o
  -2   4   1        0.87        0.00      1.33 o
  -1   4   1       32.23       32.83      4.44 o
   0   4   1      132.00      161.29      8.84 o
   1   4   1      663.50      671.79     14.53 o
   2   4   1      287.54      358.86     10.77 o
   3   4   1       80.85       66.99      5.68 o
   4   4   1        0.31        2.43      2.07 o
   5   4   1      173.67      165.07      8.73 o
   6   4   1      603.61      626.83     20.82 o
   7   4   1     1941.85     2063.96     36.29 o
   8   4   1      599.87      591.84     24.36 o
   9   4   1      178.82      162.52     13.62 o
  10   4   1       94.01       85.52     10.15 o
  11   4   1       53.01       45.49      8.83 o
  12   4   1        4.10        0.00      6.69 o
 -12   5   1        0.04        0.00      6.26 o
 -11   5   1       54.89       62.80     10.11 o
 -10   5   1        6.89        7.66      4.43 o
  -9   5   1       50.39       47.31      8.06 o
  -8   5   1       48.96       42.65      5.84 o
  -7   5   1      182.55      209.00     12.59 o
  -6   5   1        6.30        0.95      2.39 o
  -5   5   1        9.27        7.55      4.72 o
  -4   5   1      212.03      207.43     13.21 o
  -3   5   1     1911.94     1965.84     36.85 o
  -2   5   1      976.72      906.14     48.31 o
  -1   5   1     2890.49     2922.00     51.25 o
   0   5   1        1.03        0.88      2.53 o
   1   5   1      166.95      165.59      8.05 o
   2   5   1      126.88      123.66      7.08 o
   3   5   1       17.37       15.18      2.44 o
   4   5   1      174.43      151.92      8.63 o
   5   5   1      277.99      266.35     12.36 o
   6   5   1      323.16      343.44     16.31 o
   7   5   1     1260.85     1271.91     32.78 o
   8   5   1      248.75      254.52     16.74 o
   9   5   1       94.56      100.10     11.05 o
  10   5   1        8.21        4.42      5.07 o
  11   5   1        5.12        8.47      5.04 o
 -11   6   1      108.93      137.10     21.13 o
 -10   6   1       12.80       11.07      6.48 o
  -9   6   1       84.47       68.58     11.28 o
  -8   6   1      166.75      182.85     17.40 o
  -7   6   1       33.28       38.86      7.58 o
  -6   6   1      896.08      946.11     37.59 o
  -5   6   1      300.97      293.99     20.06 o
  -4   6   1      436.94      394.85     21.90 o
  -3   6   1       43.60       43.64      6.81 o
  -2   6   1      657.45      663.05     31.97 o
  -1   6   1      188.44      164.23     15.81 o
   0   6   1       31.16       29.82      7.65 o
   1   6   1      571.15      597.84     35.51 o
   2   6   1     2985.76     3034.58     93.41 o
   3   6   1       45.90       42.31      7.96 o
   4   6   1      442.24      419.60     25.11 o
   5   6   1       10.89        8.93      3.63 o
   6   6   1      141.30      155.70     14.65 o
   7   6   1       71.64       69.12     10.06 o
   8   6   1       19.65       23.70      6.86 o
   9   6   1       47.18       50.14     11.75 o
  10   6   1       29.61       23.48      8.31 o
  -9   7   1       27.67       19.04      7.64 o
  -8   7   1        5.25        0.00     10.13 o
  -7   7   1      104.19      102.16     14.75 o
  -6   7   1      179.71      222.57     19.87 o
  -5   7   1       92.17       90.15     12.81 o
  -4   7   1       32.54       21.21      8.20 o
  -3   7   1      440.49      474.61     34.49 o
  -2   7   1      363.02      338.77     29.22 o
  -1   7   1      344.60      345.93     29.40 o
   0   7   1      284.38      267.50     25.96 o
   1   7   1       87.16       67.70     13.45 o
   2   7   1      605.10      580.46     38.33 o
   3   7   1      315.57      332.89     27.33 o
   4   7   1       17.15       10.42      5.45 o
   5   7   1      120.98      138.89     17.90 o
   6   7   1       36.82       48.78     13.26 o
   7   7   1       17.20        6.12      5.75 o
   8   7   1      131.22      136.34     20.61 o
  -6   8   1      161.50      153.99     19.78 o
  -5   8   1      144.54      166.16     20.54 o
  -4   8   1      368.80      388.98     33.87 o
  -3   8   1      136.86      145.22     20.77 o
  -2   8   1        0.84        3.68      6.90 o
  -1   8   1       21.27       14.10     10.98 o
   0   8   1      153.46      175.59     22.79 o
   1   8   1      823.39      806.54     48.81 o
   2   8   1      302.14      329.34     31.05 o
   3   8   1      130.45      117.75     18.04 o
   4   8   1       46.67       15.97      7.89 o
   5   8   1       75.15       65.53     13.39 o
   6   8   1      634.79      689.41     42.45 o
 -15   0   2      266.72      273.05     35.96 o
 -14   0   2      497.92      502.18     66.14 o
 -13   0   2       73.70       65.90     14.57 o
 -12   0   2        3.86        5.23      9.91 o
 -11   0   2      111.63      113.28     19.71 o
 -10   0   2      211.01      189.81     23.54 o
  -9   0   2      227.92      197.87     15.52 o
  -8   0   2      552.34      567.82     35.79 o
  -7   0   2     4131.01     4110.58     88.79 o
  -6   0   2     2802.61     3108.96     70.86 o
  -5   0   2    11244.15    10783.02    121.95 o
  -4   0   2    43509.82    38742.62   1091.60 o
  -3   0   2    42524.57    41867.00    896.26 o
  -2   0   2      467.32      486.55     18.36 o
  -1   0   2       24.07       10.70      2.26 o
   0   0   2     4303.12     4616.78     78.54 o
   1   0   2     1889.61     1857.14     33.79 o
   2   0   2     2684.40     2812.65     55.17 o
   3   0   2     1428.91     1417.83     38.45 o
   4   0   2      301.15      295.85     17.10 o
   5   0   2      338.80      345.31     17.84 o
   6   0   2     1091.31     1097.24     61.64 o
   7   0   2     3070.25     3302.79     73.25 o
   8   0   2     1213.82     1264.18     48.68 o
   9   0   2        1.38        0.00      5.37 o
  10   0   2      867.25      850.85     45.23 o
  11   0   2      533.65      562.81     31.02 o
  12   0   2      422.46      400.94     30.68 o
  13   0   2      777.20      853.09     72.58 o
  14   0   2       86.20       60.71     21.18 o
 -15   1   2      257.09      300.52     27.60 o
 -14   1   2       85.46       83.69     12.82 o
 -13   1   2      129.12      139.85     16.34 o
 -12   1   2      283.01      319.46     22.59 o
 -11   1   2       78.02       75.18     13.85 o
 -10   1   2       35.76       43.59      7.42 o
  -9   1   2      326.74      314.39     19.35 o
  -8   1   2     2675.83     2469.60    100.46 o
  -7   1   2     5414.39     5427.16    102.61 o
  -6   1   2      420.84      356.89     20.90 o
  -5   1   2     1312.28     1373.93     56.83 o
  -4   1   2      205.56      193.55     12.79 o
  -3   1   2      366.47      370.59     12.95 o
  -2   1   2       61.14       47.78      3.57 o
  -1   1   2     1565.61     1825.02     69.44 o
   0   1   2       30.82       38.12      2.69 o
   1   1   2    11364.47    11991.58     70.00 o
   2   1   2      337.92      349.70      9.48 o
   3   1   2     1215.65     1227.97     17.75 o
   4   1   2     1052.40      941.19     16.59 o
   5   1   2     2323.56     2313.87     35.42 o
   6   1   2      112.50       78.88      5.62 o
   7   1   2      313.89      289.08     11.48 o
   8   1   2      174.17      160.34      9.12 o
   9   1   2      624.26      626.67     22.44 o
  10   1   2       20.31       16.83      4.98 o
  11   1   2      714.32      701.10     37.15 o
  12   1   2      164.66      173.72     18.82 o
  13   1   2       31.75       30.67      9.14 o
  14   1   2       66.29       87.34     14.91 o
 -14   2   2      138.73      196.97     20.97 o
 -13   2   2       90.47      125.59     18.89 o
 -12   2   2      404.35      394.56     30.04 o
 -11   2   2      968.03      958.95     36.71 o
 -10   2   2        3.45        7.87      4.02 o
  -9   2   2     1257.87     1349.30     62.98 o
  -8   2   2      575.96      590.57     27.25 o
  -7   2   2     1546.61     1534.58     46.81 o
  -6   2   2      196.86      248.83     13.65 o
  -5   2   2      257.19      262.50     12.99 o
  -4   2   2      216.94      186.68      9.59 o
  -3   2   2     1769.48     1660.46     41.38 o
  -2   2   2     3208.94     3406.34     36.88 o
  -1   2   2     3897.43     4021.68     37.64 o
   0   2   2        6.48       12.61      2.02 o
   1   2   2     1351.84     1428.92     18.34 o
   2   2   2       44.95       41.34      3.58 o
   3   2   2      341.30      313.14      9.60 o
   4   2   2        0.75        0.58      0.87 o
   5   2   2        0.51        0.79      0.89 o
   6   2   2      564.92      626.66     15.66 o
   7   2   2      783.09      800.56     19.81 o
   8   2   2      893.78      838.40     26.28 o
   9   2   2     3506.57     3664.17     62.02 o
  10   2   2      297.37      291.53     23.78 o
  11   2   2      155.68      189.73     19.05 o
  12   2   2      277.23      295.58     24.93 o
  13   2   2       11.40        0.00      4.71 o
 -14   3   2        0.73        1.87      7.10 o
 -13   3   2      115.29      130.77     22.25 o
 -12   3   2       80.49       65.68     14.88 o
 -11   3   2      449.16      451.19     26.23 o
 -10   3   2        1.21        0.00      3.77 o
  -9   3   2      810.68      805.26     31.69 o
  -8   3   2     1041.89     1050.32     35.46 o
  -7   3   2      492.74      493.52     19.76 o
  -6   3   2       26.89       11.55      2.96 o
  -5   3   2      184.03      172.86     10.09 o
  -4   3   2      323.31      331.54     12.94 o
  -3   3   2      609.47      650.17     14.44 o
  -2   3   2     1191.70     1221.29     19.35 o
  -1   3   2      148.33      138.83      7.20 o
   0   3   2     2825.46     2949.46     30.55 o
   1   3   2     1957.44     2008.54     23.18 o
   2   3   2     1234.06     1272.87     19.54 o
   3   3   2     1733.85     1754.11     27.54 o
   4   3   2       53.57       27.28      3.83 o
   5   3   2     2145.06     2107.99     41.52 o
   6   3   2      444.49      400.99     15.37 o
   7   3   2       53.66       44.67      5.73 o
   8   3   2       47.96       46.93      5.68 o
   9   3   2       23.15       18.59      4.13 o
  10   3   2       68.74       59.79     10.73 o
  11   3   2      154.80      153.25     17.54 o
  12   3   2      314.13      298.23     25.84 o
  13   3   2       56.45       66.25     13.58 o
 -13   4   2       91.03       84.39     16.03 o
 -12   4   2      163.87      208.85     22.30 o
 -11   4   2       10.92        0.00      3.49 o
 -10   4   2       19.19       22.09      5.14 o
  -9   4   2      384.63      369.72     20.15 o
  -8   4   2      814.56      781.98     27.73 o
  -7   4   2       63.81       56.34      7.58 o
  -6   4   2      467.23      432.48     16.23 o
  -5   4   2      418.61      414.46     14.56 o
  -4   4   2       89.55       77.96      5.95 o
  -3   4   2      599.68      546.23     17.19 o
  -2   4   2      462.35      412.50     12.02 o
  -1   4   2        8.71       18.40      3.47 o
   0   4   2      463.78      439.92     16.96 o
   1   4   2      357.00      383.24     11.73 o
   2   4   2      568.70      602.03     14.38 o
   3   4   2      763.05      817.82     18.25 o
   4   4   2        7.56        7.67      2.34 o
   5   4   2      171.97      181.65      9.25 o
   6   4   2       71.28       84.61      7.55 o
   7   4   2      537.00      517.72     20.17 o
   8   4   2     2410.90     2487.35     55.50 o
   9   4   2      142.43      148.87     13.12 o
  10   4   2       77.05       74.71      9.80 o
  11   4   2        3.96        2.36      6.10 o
  12   4   2       44.69       29.00      8.98 o
 -12   5   2      463.84      528.55     36.85 o
 -11   5   2      382.90      427.66     28.23 o
 -10   5   2      703.61      685.53     32.20 o
  -9   5   2       87.45       70.46      8.94 o
  -8   5   2      794.85      804.69     25.56 o
  -7   5   2      122.73      124.57      9.48 o
  -6   5   2        4.72        4.43      2.03 o
  -5   5   2      183.15      160.49      9.73 o
  -4   5   2        8.93        8.51      2.07 o
  -3   5   2      193.89      176.74      9.87 o
  -2   5   2      152.72      153.41     11.08 o
  -1   5   2       60.53       76.76      7.83 o
   0   5   2       34.24       21.46      4.17 o
   1   5   2        4.37        7.04      1.73 o
   2   5   2     1022.16     1031.28     32.44 o
   3   5   2       76.55       60.48      5.18 o
   4   5   2     2531.32     2484.77     49.58 o
   5   5   2      656.27      649.53     19.63 o
   6   5   2      109.00      120.67      8.98 o
   7   5   2       78.46       65.05      7.45 o
   8   5   2        7.32        2.97      3.64 o
   9   5   2      521.86      529.58     25.97 o
  10   5   2       24.31        7.12      4.75 o
  11   5   2        9.60       13.71      5.19 o
 -11   6   2      392.20      433.24     31.28 o
 -10   6   2      501.85      517.95     32.21 o
  -9   6   2      116.91       95.21     14.48 o
  -8   6   2      471.69      461.14     23.56 o
  -7   6   2      128.15      142.13     14.32 o
  -6   6   2      147.51      163.58     15.27 o
  -5   6   2       34.89       39.61      6.90 o
  -4   6   2      604.62      592.35     24.71 o
  -3   6   2      115.07      122.67     10.87 o
  -2   6   2      335.93      325.00     22.59 o
  -1   6   2     1388.05     1348.99     46.25 o
   0   6   2     1591.30     1620.26     50.75 o
   1   6   2       67.90       64.11     10.07 o
   2   6   2        1.59        3.75      3.17 o
   3   6   2     1015.18     1016.79     34.79 o
   4   6   2     1249.31     1221.92     36.14 o
   5   6   2       12.58        6.85      2.91 o
   6   6   2        0.86        0.00      3.72 o
   7   6   2      156.19      140.99     15.40 o
   8   6   2      381.54      365.58     25.29 o
   9   6   2        2.57        1.64      2.89 o
  10   6   2       25.00        5.64      7.54 o
  -9   7   2        1.80        0.00      3.99 o
  -8   7   2       35.42       30.75      9.79 o
  -7   7   2      258.99      270.33     22.22 o
  -6   7   2      287.81      272.25     22.30 o
  -5   7   2      147.13      175.16     17.77 o
  -4   7   2       31.80       24.47      6.57 o
  -3   7   2       13.73        7.75      4.25 o
  -2   7   2      691.28      715.37     36.09 o
  -1   7   2       30.18       19.72      6.25 o
   0   7   2       34.54       45.19     10.79 o
   1   7   2       25.45       22.03      7.42 o
   2   7   2      181.24      174.08     21.37 o
   3   7   2      115.17      100.53     15.10 o
   4   7   2      472.69      484.56     32.91 o
   5   7   2      226.64      238.67     23.22 o
   6   7   2        6.67        0.00      9.81 o
   7   7   2      320.28      324.44     36.99 o
   8   7   2        6.76        4.73      7.80 o
  -6   8   2       87.02       99.24     15.98 o
  -5   8   2       98.12      118.74     18.61 o
  -4   8   2       39.21       21.20      7.09 o
  -3   8   2        3.17        0.00      7.40 o
  -2   8   2       60.52       70.65     15.19 o
  -1   8   2       14.27       10.49     13.89 o
   0   8   2       14.20        5.04      6.51 o
   1   8   2        3.91        0.00      6.04 o
   2   8   2       18.74        3.49      9.59 o
   3   8   2       51.90       18.56     11.38 o
   4   8   2        2.81        0.00      7.03 o
   5   8   2        1.40        0.00      6.39 o
 -15   1   3        0.58        6.93      6.45 o
 -14   1   3      164.64      173.43     18.97 o
 -13   1   3       41.97       22.97     11.56 o
 -12   1   3        1.36        3.03      4.12 o
 -11   1   3      174.83      184.78     18.55 o
 -10   1   3      256.97      264.81     19.31 o
  -9   1   3      301.20      321.83     25.48 o
  -8   1   3      150.13      135.75     15.78 o
  -7   1   3      311.93      328.82     22.48 o
  -6   1   3      881.96      858.91     33.55 o
  -5   1   3     1595.28     1702.58     43.91 o
  -4   1   3      489.00      471.63     21.29 o
  -3   1   3     1423.33     1598.72     39.48 o
  -2   1   3      712.75      766.48     25.85 o
  -1   1   3    11670.63    11685.65    111.13 o
   0   1   3      935.06      956.28     12.86 o
   1   1   3      356.40      340.57      9.17 o
   2   1   3     2580.13     2495.37     30.52 o
   3   1   3      154.93      119.02      6.18 o
   4   1   3      178.18      175.74      7.77 o
   5   1   3      184.15      176.50      8.78 o
   6   1   3        3.61        0.78      1.32 o
   7   1   3      305.65      325.05     12.30 o
   8   1   3      109.52      106.45      7.44 o
   9   1   3      162.83      143.17     11.00 o
  10   1   3      127.18      127.35     10.89 o
  11   1   3       18.82       11.09      5.81 o
  12   1   3      106.42       89.16     13.26 o
  13   1   3       28.15       16.76     11.08 o
 -14   2   3       13.43       11.68      6.62 o
 -13   2   3      371.66      419.15     33.11 o
 -12   2   3        0.79        6.85      5.99 o
 -11   2   3      721.35      775.26     36.98 o
 -10   2   3        8.37       11.55      4.80 o
  -9   2   3       66.09       89.62     11.71 o
  -8   2   3       29.72       21.90      5.32 o
  -7   2   3      910.88      980.87     42.70 o
  -6   2   3      149.97      138.08     11.58 o
  -5   2   3     1359.98     1405.06     33.74 o
  -4   2   3     2666.83     2736.26     61.34 o
  -3   2   3      835.31      916.68     16.30 o
  -2   2   3     1234.03     1210.04     21.81 o
  -1   2   3     1352.18     1395.23     21.53 o
   0   2   3       23.28       20.15      1.83 o
   1   2   3       55.62       44.73      3.37 o
   2   2   3     2896.83     2933.18     34.37 o
   3   2   3      295.77      312.73     10.10 o
   4   2   3      591.87      625.04     14.62 o
   5   2   3      161.40      162.99      7.49 o
   6   2   3       11.73        5.79      1.96 o
   7   2   3      177.51      177.38      9.23 o
   8   2   3      153.72      140.25      9.14 o
   9   2   3       38.86       34.53      6.69 o
  10   2   3      174.95      147.93     16.62 o
  11   2   3      622.93      655.79     36.85 o
  12   2   3      209.61      186.42     20.46 o
  13   2   3       57.05       60.03     12.09 o
 -14   3   3       24.04       22.16     12.05 o
 -13   3   3       44.20       48.30     12.89 o
 -12   3   3       29.44       43.56     10.84 o
 -11   3   3       77.65       68.69     10.62 o
 -10   3   3        1.76        0.00      4.89 o
  -9   3   3      265.95      269.08     20.71 o
  -8   3   3       39.45       33.53      6.23 o
  -7   3   3       25.35       28.33      5.45 o
  -6   3   3       39.70       36.21      4.82 o
  -5   3   3      235.40      236.15     11.48 o
  -4   3   3      393.14      459.89     13.02 o
  -3   3   3      845.09      825.52     15.70 o
  -2   3   3      480.69      495.18     14.66 o
  -1   3   3     1141.22     1243.62     24.25 o
   0   3   3     1059.28     1071.64     18.58 o
   1   3   3        4.04        0.00      1.33 o
   2   3   3     2413.42     2739.55     42.56 o
   3   3   3      109.89      128.15      7.82 o
   4   3   3      156.87      181.86      8.82 o
   5   3   3       46.12       36.22      4.05 o
   6   3   3      243.29      260.06     11.52 o
   7   3   3      255.99      261.38     15.35 o
   8   3   3       54.63       53.00      8.02 o
   9   3   3      204.41      220.16     15.54 o
  10   3   3      306.89      335.70     25.37 o
  11   3   3       17.72       15.02      6.29 o
  12   3   3        1.40        2.06      4.84 o
  13   3   3       20.58       11.70      6.87 o
 -13   4   3      166.82      184.38     26.69 o
 -12   4   3       77.19       91.55     15.01 o
 -11   4   3      142.47      129.97     14.71 o
 -10   4   3       26.83       20.52      6.54 o
  -9   4   3      929.03      958.78     36.30 o
  -8   4   3      127.45      127.45     11.22 o
  -7   4   3       58.89       59.38      6.33 o
  -6   4   3        2.09        5.77      1.96 o
  -5   4   3      172.42      166.31      9.10 o
  -4   4   3       10.93        7.26      1.89 o
  -3   4   3      132.90      139.00      7.46 o
  -2   4   3      138.55      180.91      9.56 o
  -1   4   3      703.40      706.32     21.86 o
   0   4   3       32.10       49.14      4.38 o
   1   4   3       40.15       18.46      2.47 o
   2   4   3      165.53      156.56      7.47 o
   3   4   3     2358.22     2432.74     41.44 o
   4   4   3      846.41      833.60     22.45 o
   5   4   3       26.83       28.44      3.88 o
   6   4   3       40.52       54.71      6.22 o
   7   4   3        6.22        0.00      3.60 o
   8   4   3        2.90        0.00      4.90 o
   9   4   3       21.02       10.35      3.89 o
  10   4   3       86.55       77.12      9.92 o
  11   4   3       93.46      101.01     14.96 o
  12   4   3       80.82       74.12     14.08 o
 -12   5   3      124.19      121.53     19.33 o
 -11   5   3      120.10      104.64     17.40 o
 -10   5   3       65.23       74.21     11.41 o
  -9   5   3        2.45        0.01      3.60 o
  -8   5   3       33.90       33.74      5.23 o
  -7   5   3     1979.38     1953.30     45.30 o
  -6   5   3      396.91      421.72     16.15 o
  -5   5   3     1183.10     1163.35     31.75 o
  -4   5   3      376.34      383.62     15.65 o
  -3   5   3        0.31        0.00      2.16 o
  -2   5   3      178.91      165.00     11.69 o
  -1   5   3      682.74      729.89     24.57 o
   0   5   3      618.49      652.73     23.19 o
   1   5   3        2.19        4.58      2.05 o
   2   5   3      958.29      936.29     24.55 o
   3   5   3     1645.28     1512.01     61.94 o
   4   5   3      110.55       91.82      7.13 o
   5   5   3       32.50       38.29      4.93 o
   6   5   3      134.14      140.56     10.64 o
   7   5   3      140.70      140.16     12.19 o
   8   5   3       42.90       55.21      9.06 o
   9   5   3      430.92      442.12     24.34 o
  10   5   3      216.86      217.18     17.65 o
  11   5   3      265.39      308.13     24.38 o
 -11   6   3       50.80       55.73     12.06 o
 -10   6   3      463.89      471.19     33.69 o
  -9   6   3      125.44      118.93     15.90 o
  -8   6   3      132.24      117.82     12.03 o
  -7   6   3       58.48       48.38      7.68 o
  -6   6   3        3.95        0.91      3.14 o
  -5   6   3      887.36      912.55     34.08 o
  -4   6   3        2.61        0.00      3.63 o
  -3   6   3        0.01        0.78      3.65 o
  -2   6   3     3092.65     3192.47     62.91 o
  -1   6   3      850.83      867.95     29.02 o
   0   6   3      521.37      488.12     21.80 o
   1   6   3      424.95      407.15     21.47 o
   2   6   3      186.03      195.59     13.05 o
   3   6   3      466.86      449.58     20.29 o
   4   6   3       15.33       11.16      4.06 o
   5   6   3      346.60      339.06     18.27 o
   6   6   3      219.89      231.64     15.57 o
   7   6   3      151.83      153.63     15.98 o
   8   6   3       45.37       22.49      6.64 o
   9   6   3       35.18       31.65      7.44 o
  10   6   3      232.12      266.17     22.48 o
  -9   7   3        0.52        0.00      9.46 o
  -8   7   3       63.52       60.37     10.88 o
  -7   7   3       15.17       14.58      5.48 o
  -6   7   3      954.87      959.42     38.10 o
  -5   7   3     1133.65     1132.69     41.04 o
  -4   7   3       44.73       58.28     10.39 o
  -3   7   3       13.93       13.17      5.01 o
  -2   7   3       10.10       15.51      6.29 o
  -1   7   3      402.53      385.77     27.17 o
   0   7   3        0.36        0.00      6.18 o
   1   7   3       83.15       67.21     13.72 o
   2   7   3       80.05       56.19     10.22 o
   3   7   3      153.01      156.06     16.91 o
   4   7   3      115.18      116.88     14.50 o
   5   7   3      366.54      350.58     25.36 o
   6   7   3      666.57      708.11     45.92 o
   7   7   3      291.40      302.95     33.12 o
   8   7   3      314.04      361.10     34.07 o
  -6   8   3       33.86       29.10     10.62 o
  -5   8   3       51.49       47.33     11.84 o
  -4   8   3        3.26        8.23      9.22 o
  -3   8   3      325.94      362.00     32.79 o
  -2   8   3      858.30      851.02     50.59 o
  -1   8   3       34.02       40.65     11.10 o
   0   8   3        0.77        0.00      6.42 o
   1   8   3        8.60        7.01      9.45 o
   2   8   3      611.75      738.38     47.18 o
   3   8   3      311.90      335.81     31.91 o
   4   8   3      427.81      518.60     36.88 o
   5   8   3      487.32      491.92     36.17 o
 -15   0   4        1.06        9.13     11.62 o
 -14   0   4        0.21       18.73     10.65 o
 -13   0   4       29.18       29.32     11.81 o
 -12   0   4       16.76       12.88      7.94 o
 -11   0   4      770.29      694.04     49.17 o
 -10   0   4       54.83       62.80     14.06 o
  -9   0   4      296.35      284.51     28.83 o
  -8   0   4    12516.38    12143.85    172.97 o
  -7   0   4     1425.86     1221.82     51.47 o
  -6   0   4    12594.45    12033.37    153.19 o
  -5   0   4       44.92       16.81      5.23 o
  -4   0   4      601.32      712.15     32.39 o
  -3   0   4     5932.92     5451.22    288.70 o
  -2   0   4     1090.60     1211.69     63.10 o
  -1   0   4      803.10      781.52     24.05 o
   0   0   4    22896.23    22453.57    231.13 o
   1   0   4    11225.62    11747.79     92.89 o
   2   0   4    12176.87    12291.51     87.28 o
   3   0   4     1932.89     2057.05     47.21 o
   4   0   4     1481.37     1526.29     44.47 o
   5   0   4      206.88      164.89     15.61 o
   6   0   4      880.62     1042.60     41.82 o
   7   0   4      751.97      779.09     34.52 o
   8   0   4     1082.64     1139.36     50.45 o
   9   0   4      113.34      123.56     17.70 o
  10   0   4      506.84      514.41     38.19 o
  11   0   4      505.67      511.01     51.23 o
  12   0   4        4.51        4.08      5.99 o
  13   0   4       23.16       24.74     16.32 o
 -15   1   4        0.59        5.55      7.12 o
 -14   1   4       13.18       12.51      6.45 o
 -13   1   4      160.54      145.76     18.23 o
 -12   1   4      289.31      331.54     26.06 o
 -11   1   4     1729.89     1857.75     48.63 o
 -10   1   4      606.49      573.00     30.65 o
  -9   1   4      201.93      189.79     19.71 o
  -8   1   4      101.94       99.00     13.58 o
  -7   1   4        2.59        4.84      3.03 o
  -6   1   4      198.64      171.50     15.68 o
  -5   1   4       24.36       12.95      3.98 o
  -4   1   4     1928.66     1672.94     43.16 o
  -3   1   4     3243.05     3392.36     82.03 o
  -2   1   4     1569.03     1486.45     37.10 o
  -1   1   4     1097.64     1093.63     14.55 o
   0   1   4    12009.08    12404.76     71.90 o
   1   1   4      620.31      576.31     13.15 o
   2   1   4     1436.73     1369.07     21.49 o
   3   1   4        0.10        2.91      1.33 o
   4   1   4     3216.06     3192.24     36.41 o
   5   1   4      672.77      669.37     16.97 o
   6   1   4       47.48       60.71      6.01 o
   7   1   4       34.70       38.71      5.08 o
   8   1   4      706.11      696.45     19.44 o
   9   1   4        9.00        6.08      3.01 o
  10   1   4     1249.98     1217.21     40.80 o
  11   1   4        3.80        4.49      5.13 o
  12   1   4      441.42      482.33     32.98 o
  13   1   4      171.21      174.22     20.70 o
 -14   2   4       41.06       29.49      7.99 o
 -13   2   4      101.44       84.79     15.86 o
 -12   2   4      193.38      237.32     26.87 o
 -11   2   4      334.63      341.57     25.07 o
 -10   2   4      460.89      451.73     27.64 o
  -9   2   4       38.64       45.38     10.45 o
  -8   2   4       10.28        7.29      4.22 o
  -7   2   4     2063.96     2068.35     62.97 o
  -6   2   4     1565.26     1538.73     54.05 o
  -5   2   4      510.85      483.24     15.00 o
  -4   2   4     1008.10     1020.77     21.26 o
  -3   2   4     1220.10     1235.48     19.89 o
  -2   2   4       34.49       28.21      3.40 o
  -1   2   4      434.53      500.28     12.26 o
   0   2   4      147.82      171.09      6.94 o
   1   2   4       72.07       98.56      5.98 o
   2   2   4     3016.16     3371.82     48.38 o
   3   2   4       44.03       57.10      4.73 o
   4   2   4     3881.18     4164.57     44.89 o
   5   2   4     1572.56     1536.23     41.38 o
   6   2   4     4701.92     4932.86     86.32 o
   7   2   4      722.06      644.54     28.99 o
   8   2   4      319.16      320.54     16.07 o
   9   2   4       69.19       71.77     11.50 o
  10   2   4        2.61        1.90      4.66 o
  11   2   4       28.04       23.47      7.85 o
  12   2   4       84.33       77.85     13.26 o
  13   2   4       14.16        3.71      5.64 o
 -14   3   4      159.07      183.62     27.39 o
 -13   3   4       94.76      107.93     16.74 o
 -12   3   4      148.10      158.97     17.00 o
 -11   3   4        0.22        5.37      4.32 o
 -10   3   4      573.34      606.56     33.62 o
  -9   3   4      752.55      715.13     34.36 o
  -8   3   4       13.44       15.55      5.12 o
  -7   3   4       87.92       94.37      9.73 o
  -6   3   4        1.22        0.88      2.36 o
  -5   3   4      408.79      423.84     21.71 o
  -4   3   4     2719.67     2705.86     46.30 o
  -3   3   4      774.42      803.95     20.53 o
  -2   3   4       11.75       24.06      2.80 o
  -1   3   4     1895.24     1914.66     31.05 o
   0   3   4      773.79      774.48     14.63 o
   1   3   4     8327.97     8671.55     79.01 o
   2   3   4     1100.78     1101.89     25.40 o
   3   3   4      127.97      101.62      7.29 o
   4   3   4      553.93      586.00     16.70 o
   5   3   4       26.57       25.77      3.62 o
   6   3   4       52.40       47.06      4.94 o
   7   3   4       47.12       44.28      5.65 o
   8   3   4        1.10        1.11      2.93 o
   9   3   4      276.64      272.65     18.77 o
  10   3   4       15.59       12.79      6.10 o
  11   3   4      707.41      699.24     39.23 o
  12   3   4      267.45      289.77     26.51 o
 -13   4   4       29.20       39.57     12.77 o
 -12   4   4       42.70       38.82      8.62 o
 -11   4   4      302.30      298.48     22.27 o
 -10   4   4        6.99       17.77      7.44 o
  -9   4   4      943.77      968.58     35.82 o
  -8   4   4      156.47      168.60     13.51 o
  -7   4   4     1631.69     1609.99     56.73 o
  -6   4   4       28.41       20.11      3.72 o
  -5   4   4        0.28        1.48      2.01 o
  -4   4   4        4.67        4.29      1.93 o
  -3   4   4      724.31      744.42     19.71 o
  -2   4   4     3368.41     3555.33     47.15 o
  -1   4   4      107.60      114.37      8.56 o
   0   4   4      762.23      785.63     18.66 o
   1   4   4      427.86      447.98     12.61 o
   2   4   4       34.93       31.05      3.30 o
   3   4   4     1053.63     1056.55     21.86 o
   4   4   4     1692.91     1638.88     32.57 o
   5   4   4      351.40      348.49     14.21 o
   6   4   4      193.37      201.21     12.23 o
   7   4   4       25.42       14.54      4.24 o
   8   4   4      590.38      603.21     26.43 o
   9   4   4      239.97      250.95     19.08 o
  10   4   4      372.17      393.71     23.12 o
  11   4   4       12.86       19.57      7.45 o
  12   4   4       76.62       75.49     14.01 o
 -12   5   4       95.11      132.31     24.32 o
 -11   5   4       83.55       74.90     15.18 o
 -10   5   4       30.61       21.60      6.06 o
  -9   5   4       30.48       37.94      7.39 o
  -8   5   4        9.01        9.80      3.60 o
  -7   5   4      104.58      115.83     10.14 o
  -6   5   4       52.14       44.88      6.24 o
  -5   5   4        4.44        2.51      3.06 o
  -4   5   4      492.53      449.17     15.10 o
  -3   5   4       21.90       22.99      3.83 o
  -2   5   4       20.88       22.40      4.45 o
  -1   5   4       33.55       38.49      5.83 o
   0   5   4     1115.87     1073.71     28.34 o
   1   5   4     3810.69     3744.59     65.34 o
   2   5   4       37.82       28.74      4.50 o
   3   5   4       42.34       33.87      5.19 o
   4   5   4       97.21       96.57      8.08 o
   5   5   4      302.28      281.84     14.64 o
   6   5   4        4.46        0.00      2.48 o
   7   5   4        0.18        1.31      3.72 o
   8   5   4       94.70       86.91     10.48 o
   9   5   4      507.04      520.22     28.65 o
  10   5   4      169.10      183.88     16.15 o
 -11   6   4      102.49       94.73     15.63 o
 -10   6   4      278.82      284.30     25.65 o
  -9   6   4       15.12        8.95      5.04 o
  -8   6   4        5.17        5.86      3.07 o
  -7   6   4        7.46        1.29      2.96 o
  -6   6   4       88.10       92.43     10.79 o
  -5   6   4      768.56      741.48     26.62 o
  -4   6   4     1353.09     1399.91     39.00 o
  -3   6   4     1956.63     1966.07     51.24 o
  -2   6   4       29.71       19.45      6.06 o
  -1   6   4      795.96      765.82     28.11 o
   0   6   4     2466.13     2395.82     49.80 o
   1   6   4        4.20        6.61      3.25 o
   2   6   4      248.65      236.45     14.82 o
   3   6   4      201.76      206.85     14.25 o
   4   6   4        4.33        2.36      3.16 o
   5   6   4       49.33       39.17      6.66 o
   6   6   4       29.52       20.55      5.37 o
   7   6   4      792.09      784.15     33.21 o
   8   6   4        0.40        4.05      4.25 o
   9   6   4        0.25        2.57      6.46 o
  -9   7   4       85.02       71.83     15.74 o
  -8   7   4       50.30       47.39      9.23 o
  -7   7   4       14.94        3.38      5.10 o
  -6   7   4        1.11        7.93      4.11 o
  -5   7   4      141.46      156.05     15.38 o
  -4   7   4      100.38       98.03     13.88 o
  -3   7   4      740.89      759.51     38.85 o
  -2   7   4      139.75      152.45     17.15 o
  -1   7   4      225.15      206.73     20.08 o
   0   7   4     1268.22     1225.66     48.09 o
   1   7   4       69.53       65.87     11.30 o
   2   7   4        3.66       11.40      6.14 o
   3   7   4      324.82      304.72     23.49 o
   4   7   4        2.85        0.00      4.99 o
   5   7   4        6.97        5.91      4.95 o
   6   7   4      138.22      138.05     21.10 o
   7   7   4       33.59       26.77      9.91 o
  -6   8   4       71.64       86.09     15.50 o
  -5   8   4        3.36        0.34      6.11 o
  -4   8   4       53.46       35.07     10.12 o
  -3   8   4       20.36       28.01      9.95 o
  -2   8   4       59.36       59.97     21.50 o
  -1   8   4        7.37       22.55      8.37 o
   0   8   4       36.18       18.24      8.29 o
   1   8   4       34.82       42.90     11.59 o
   2   8   4        1.59        0.00      6.39 o
   3   8   4       16.64       31.15      9.33 o
   4   8   4       33.03       27.09      8.91 o
 -15   1   5       19.89       14.48     10.19 o
 -14   1   5       29.46       45.01     12.14 o
 -13   1   5       76.21       71.48     12.91 o
 -12   1   5      416.58      352.54     27.17 o
 -11   1   5      379.53      356.45     26.20 o
 -10   1   5     1433.40     1452.29     49.57 o
  -9   1   5      159.97      152.03     15.19 o
  -8   1   5      266.06      275.80     19.49 o
  -7   1   5     1073.16      982.76     34.35 o
  -6   1   5        9.38        7.09      4.26 o
  -5   1   5       21.99       27.65      5.61 o
  -4   1   5      300.29      304.75     16.68 o
  -3   1   5     2470.76     2277.95    105.26 o
  -2   1   5       96.30       97.93      6.00 o
  -1   1   5     8145.69     7644.01     51.46 o
   0   1   5     8558.92     8854.55     54.92 o
   1   1   5      669.41      705.05     14.95 o
   2   1   5       18.12       15.26      2.14 o
   3   1   5       84.10       94.41      6.38 o
   4   1   5      130.63      109.45      7.16 o
   5   1   5      558.00      640.63     18.39 o
   6   1   5      338.83      358.34     17.10 o
   7   1   5     1031.51     1094.75     34.24 o
   8   1   5      416.07      496.35     19.59 o
   9   1   5       19.94       13.31      5.65 o
  10   1   5       22.66       16.05      5.58 o
  11   1   5      409.72      451.78     38.66 o
  12   1   5        0.10        3.20     11.55 o
  13   1   5        4.89        4.59      5.84 o
 -15   2   5       30.02       31.88     10.57 o
 -14   2   5        0.52        4.25      5.07 o
 -13   2   5       35.13       46.03     11.28 o
 -12   2   5       75.69       85.81     12.35 o
 -11   2   5        7.84        1.15      4.30 o
 -10   2   5      535.04      476.19     35.05 o
  -9   2   5     1140.67     1125.42     61.26 o
  -8   2   5      188.55      216.18     21.90 o
  -7   2   5        3.59        6.80      4.34 o
  -6   2   5        0.29        1.25      1.76 o
  -5   2   5      503.49      545.25     21.11 o
  -4   2   5      105.63      119.17      7.43 o
  -3   2   5      209.51      197.84      8.01 o
  -2   2   5     1577.72     1626.69     21.79 o
  -1   2   5       33.68       27.45      2.45 o
   0   2   5     2414.82     2594.27     35.92 o
   1   2   5      117.08      117.33      5.75 o
   2   2   5        1.95        6.02      1.74 o
   3   2   5      400.02      438.10     15.48 o
   4   2   5       35.69       36.75      4.11 o
   5   2   5      174.10      209.73     10.48 o
   6   2   5        2.03        0.00      1.53 o
   7   2   5      624.47      651.24     22.26 o
   8   2   5      133.39      116.06      9.48 o
   9   2   5      160.64      184.27     18.83 o
  10   2   5      249.50      232.75     22.41 o
  11   2   5       31.68       29.22      8.84 o
  12   2   5        0.21        5.79      6.90 o
 -14   3   5       27.77       15.47      6.62 o
 -13   3   5        0.73        1.06      4.19 o
 -12   3   5       22.27        9.86      9.76 o
 -11   3   5        2.00        4.84      3.65 o
 -10   3   5      453.14      458.89     31.37 o
  -9   3   5       52.89       43.18      9.09 o
  -8   3   5      594.59      571.72     34.50 o
  -7   3   5      227.56      278.58     18.33 o
  -6   3   5      136.90      111.39      7.71 o
  -5   3   5      807.11      741.72     17.87 o
  -4   3   5      312.33      334.10     11.80 o
  -3   3   5      943.25      980.79     22.44 o
  -2   3   5      792.94      876.88     19.13 o
  -1   3   5       61.29       64.12      4.64 o
   0   3   5      675.61      767.27     13.86 o
   1   3   5        1.54        2.04      1.29 o
   2   3   5       60.06       41.57      4.46 o
   3   3   5       88.28       75.05      7.17 o
   4   3   5        5.50        0.00      1.87 o
   5   3   5      352.44      336.94     13.51 o
   6   3   5      203.74      208.92     10.74 o
   7   3   5      133.18      136.88     10.31 o
   8   3   5      104.11       91.13      9.85 o
   9   3   5        0.73        0.00      2.50 o
  10   3   5        4.16        3.10      7.25 o
  11   3   5        6.46       10.61      6.94 o
  12   3   5        1.61        0.87      6.78 o
 -13   4   5      142.43      142.60     19.01 o
 -12   4   5       62.96       66.47     11.66 o
 -11   4   5       16.93        6.18      3.87 o
 -10   4   5        1.09        0.00      4.42 o
  -9   4   5       89.39       97.61     13.30 o
  -8   4   5       23.97       19.72      4.71 o
  -7   4   5      415.51      391.88     19.41 o
  -6   4   5      100.57       87.44      7.19 o
  -5   4   5       73.95       65.02      5.21 o
  -4   4   5      656.29      711.65     21.18 o
  -3   4   5       96.68      118.98      6.75 o
  -2   4   5       81.88       77.13      7.14 o
  -1   4   5     1361.94     1345.47     28.55 o
   0   4   5      361.95      376.86     13.87 o
   1   4   5      101.05      104.77      6.45 o
   2   4   5      224.49      220.24     10.91 o
   3   4   5       28.71       23.14      3.44 o
   4   4   5      331.78      352.98     15.60 o
   5   4   5        6.68        8.62      2.64 o
   6   4   5        1.13        5.67      3.06 o
   7   4   5      135.82      129.16     11.96 o
   8   4   5       41.65       27.07      5.64 o
   9   4   5      134.38      157.29     14.29 o
  10   4   5      531.56      540.39     31.32 o
  11   4   5      384.82      391.23     31.36 o
 -12   5   5        0.01        2.46      6.82 o
 -11   5   5      113.66      119.52     15.75 o
 -10   5   5       20.01       22.89      5.62 o
  -9   5   5      633.33      699.16     29.66 o
  -8   5   5      243.94      265.41     17.75 o
  -7   5   5      413.35      408.99     18.88 o
  -6   5   5       85.00       87.16      8.46 o
  -5   5   5      244.07      251.38     11.64 o
  -4   5   5     1712.41     1699.01     28.47 o
  -3   5   5       26.01       24.88      5.22 o
  -2   5   5       56.12       53.95      6.99 o
  -1   5   5     2234.93     2314.61     46.14 o
   0   5   5        1.57        0.07      2.52 o
   1   5   5      400.76      403.82     15.55 o
   2   5   5       31.72       18.71      3.73 o
   3   5   5        2.29        0.00      2.89 o
   4   5   5      333.41      333.01     17.38 o
   5   5   5       15.52        7.14      3.59 o
   6   5   5      576.48      611.00     23.42 o
   7   5   5       98.78      114.75     11.57 o
   8   5   5      409.13      409.70     23.04 o
   9   5   5       55.95       37.02      9.37 o
  10   5   5       34.65       55.02      9.63 o
 -11   6   5        3.30        4.87      4.69 o
 -10   6   5       39.75       50.73     10.12 o
  -9   6   5       70.50       81.27     12.28 o
  -8   6   5      589.16      615.91     28.43 o
  -7   6   5       63.53       56.42      8.91 o
  -6   6   5      944.01      998.66     33.71 o
  -5   6   5      547.13      565.92     23.71 o
  -4   6   5     1586.63     1534.66     37.81 o
  -3   6   5      189.53      193.97     14.34 o
  -2   6   5      115.79      109.77     10.76 o
  -1   6   5       23.70       21.39      4.61 o
   0   6   5      273.52      296.74     17.89 o
   1   6   5       34.93       34.99      5.74 o
   2   6   5      265.03      248.23     15.88 o
   3   6   5     1190.16     1203.45     42.15 o
   4   6   5       27.58       23.08      5.05 o
   5   6   5      122.21      117.88     12.01 o
   6   6   5      280.78      267.89     19.13 o
   7   6   5      329.42      314.19     21.43 o
   8   6   5      163.87      141.74     15.24 o
   9   6   5        0.44        0.00      6.46 o
  -9   7   5     1187.01     1178.95     47.83 o
  -8   7   5      321.68      331.36     21.33 o
  -7   7   5        6.53        2.12      3.56 o
  -6   7   5        5.98        4.54      3.97 o
  -5   7   5        0.06        2.75      4.33 o
  -4   7   5        0.32        0.00      5.37 o
  -3   7   5       42.10       14.62      6.87 o
  -2   7   5      598.27      577.43     29.55 o
  -1   7   5      117.41      101.14     12.73 o
   0   7   5       32.36       19.78      7.04 o
   1   7   5       98.09       81.47     12.73 o
   2   7   5     1464.78     1499.57     55.10 o
   3   7   5      522.90      532.69     31.25 o
   4   7   5      190.34      202.15     19.47 o
   5   7   5       86.92       86.05     12.98 o
   6   7   5      241.71      314.92     31.37 o
   7   7   5      320.12      388.00     39.16 o
  -6   8   5       12.14       18.15      7.21 o
  -5   8   5       72.89       82.59     15.48 o
  -4   8   5        0.05        0.00      5.45 o
  -3   8   5      112.51      125.87     16.27 o
  -2   8   5      483.63      509.92     34.04 o
  -1   8   5      673.96      713.55     46.19 o
   0   8   5      313.30      307.09     30.17 o
   1   8   5      114.29      121.21     16.65 o
   2   8   5      159.01      157.42     19.00 o
   3   8   5        1.42        3.31      4.87 o
   4   8   5      253.98      259.12     23.72 o
 -15   0   6       25.95       19.62     16.28 o
 -14   0   6      187.89      143.74     30.80 o
 -13   0   6      165.58      156.53     27.22 o
 -12   0   6     1113.41      931.28     62.92 o
 -11   0   6     1452.20     1313.55    107.43 o
 -10   0   6     1907.83     1841.89     79.43 o
  -9   0   6       59.72       73.14     15.69 o
  -8   0   6      370.82      279.36     28.27 o
  -7   0   6     1475.99     1558.20     62.77 o
  -6   0   6     1890.52     1784.31    179.24 o
  -5   0   6      105.98       72.96     12.80 o
  -4   0   6      237.04      213.92     20.65 o
  -3   0   6        0.87        0.60      1.98 o
  -2   0   6     1286.89     1192.57     30.45 o
  -1   0   6    10181.87    10158.58     88.36 o
   0   0   6        0.14        4.90      1.84 o
   1   0   6      402.57      370.81     13.60 o
   2   0   6      467.95      452.33     16.71 o
   3   0   6      322.96      269.24     15.89 o
   4   0   6       48.15       35.16      7.71 o
   5   0   6     2558.03     2672.47     96.14 o
   6   0   6      233.67      210.82     21.03 o
   7   0   6      236.14      236.69     23.50 o
   8   0   6        3.40        9.83      5.25 o
   9   0   6      186.80      215.78     25.92 o
  10   0   6      853.27      915.30     54.40 o
  11   0   6      165.77      157.71     24.15 o
  12   0   6       35.92       17.97      8.93 o
 -15   1   6      304.53      316.58     41.93 o
 -14   1   6      509.61      533.55     37.78 o
 -13   1   6       73.13       95.02     15.20 o
 -12   1   6        0.95        1.97      5.85 o
 -11   1   6      261.85      216.25     20.93 o
 -10   1   6      219.29      199.39     19.14 o
  -9   1   6       15.35       20.26      6.24 o
  -8   1   6      776.43      716.79     32.07 o
  -7   1   6     2988.96     3059.89     77.03 o
  -6   1   6        0.16        4.04      3.25 o
  -5   1   6      374.38      420.11     21.17 o
  -4   1   6       36.53       33.24      5.52 o
  -3   1   6      652.68      566.34     16.33 o
  -2   1   6      450.88      384.57     12.02 o
  -1   1   6     4947.91     4711.23     50.58 o
   0   1   6     4331.58     4200.95     43.16 o
   1   1   6      117.87      113.51      6.35 o
   2   1   6      879.38      835.35     22.08 o
   3   1   6      441.06      508.61     17.46 o
   4   1   6      404.68      398.95     16.47 o
   5   1   6      815.51      844.40     25.41 o
   6   1   6        4.53        8.75      3.56 o
   7   1   6       37.31       40.02      6.79 o
   8   1   6      286.24      317.78     20.35 o
   9   1   6     2002.02     2137.97     52.04 o
  10   1   6      127.04      122.81     14.32 o
  11   1   6      206.98      219.03     23.03 o
  12   1   6      251.03      283.98     26.75 o
 -15   2   6      239.55      273.44     29.58 o
 -14   2   6        6.22        2.60      4.70 o
 -13   2   6        7.86       13.99      6.21 o
 -12   2   6       37.32       29.89      7.04 o
 -11   2   6      737.30      764.92     39.91 o
 -10   2   6      285.91      299.25     30.55 o
  -9   2   6      309.55      339.39     29.08 o
  -8   2   6      507.51      554.49     34.95 o
  -7   2   6      391.93      361.52     18.92 o
  -6   2   6      493.48      470.44     23.59 o
  -5   2   6      314.22      375.07     21.22 o
  -4   2   6       40.44       31.74      4.59 o
  -3   2   6      196.78      200.19      9.16 o
  -2   2   6      617.45      613.41     17.43 o
  -1   2   6     1884.49     2091.56     28.89 o
   0   2   6       74.47      100.89      5.73 o
   1   2   6     8309.97     8872.55     96.44 o
   2   2   6     2532.86     2640.56     39.38 o
   3   2   6     2969.02     3059.60     40.85 o
   4   2   6      983.94      916.16     23.21 o
   5   2   6      411.57      368.28     14.55 o
   6   2   6      593.28      581.84     20.10 o
   7   2   6      239.88      266.32     14.34 o
   8   2   6        0.42        0.84      2.93 o
   9   2   6      114.36      109.24     12.54 o
  10   2   6      345.68      343.16     27.59 o
  11   2   6      113.60       87.80     14.48 o
  12   2   6      440.09      482.75     35.66 o
 -14   3   6      252.17      303.95     30.17 o
 -13   3   6       55.65       72.33     16.72 o
 -12   3   6       73.77       62.37     12.26 o
 -11   3   6       15.71        9.22      5.05 o
 -10   3   6      711.92      728.52     44.57 o
  -9   3   6      224.15      222.22     23.38 o
  -8   3   6       80.78       70.62     12.51 o
  -7   3   6        0.94        1.74      2.77 o
  -6   3   6      366.95      345.64     19.92 o
  -5   3   6       91.12       92.81      7.06 o
  -4   3   6     1174.51     1103.41     37.47 o
  -3   3   6     2357.41     2266.06     30.53 o
  -2   3   6     7351.34     7806.57     66.91 o
  -1   3   6      401.89      405.18     12.67 o
   0   3   6      371.75      426.15     12.43 o
   1   3   6       38.61       56.70      4.75 o
   2   3   6      118.72      101.46      5.83 o
   3   3   6       71.25       69.14      6.36 o
   4   3   6       22.11       16.41      3.57 o
   5   3   6      469.79      470.31     16.69 o
   6   3   6      104.58      114.13      8.21 o
   7   3   6      324.53      313.31     16.23 o
   8   3   6     1259.31     1322.31     38.41 o
   9   3   6      487.16      508.23     28.96 o
  10   3   6      179.00      205.06     23.46 o
  11   3   6       31.28       38.02     10.02 o
 -13   4   6      102.95       99.05     15.02 o
 -12   4   6      255.90      250.11     24.76 o
 -11   4   6      451.75      483.53     33.11 o
 -10   4   6        6.40       10.73      4.95 o
  -9   4   6      356.71      349.43     27.56 o
  -8   4   6       47.94       45.29      7.01 o
  -7   4   6      579.10      511.53     22.84 o
  -6   4   6      665.92      626.99     18.03 o
  -5   4   6     1415.29     1411.13     31.42 o
  -4   4   6      397.01      440.02     16.45 o
  -3   4   6      468.90      440.35     14.34 o
  -2   4   6       70.65       69.38      7.38 o
  -1   4   6      613.47      630.90     21.20 o
   0   4   6      624.34      607.51     17.55 o
   1   4   6        0.29        3.89      1.65 o
   2   4   6      709.00      685.97     20.04 o
   3   4   6        4.77        0.90      1.87 o
   4   4   6      664.78      618.28     19.97 o
   5   4   6     2544.65     2598.47     53.78 o
   6   4   6     1195.93     1115.03     36.68 o
   7   4   6       10.18       11.67      3.82 o
   8   4   6      203.40      181.92     15.16 o
   9   4   6       49.98       46.32      8.03 o
  10   4   6       88.33       74.62     13.33 o
  11   4   6        7.33        3.92      3.95 o
 -12   5   6       23.58       33.76     10.36 o
 -11   5   6       29.66       28.16      8.02 o
 -10   5   6        3.41        0.00      5.84 o
  -9   5   6       38.78       50.84      8.55 o
  -8   5   6      914.96      907.01     36.55 o
  -7   5   6        8.28       11.30      3.95 o
  -6   5   6       30.67       25.04      5.61 o
  -5   5   6        1.49        3.20      3.05 o
  -4   5   6      586.65      550.33     19.39 o
  -3   5   6      618.33      615.34     22.47 o
  -2   5   6      498.18      495.47     20.30 o
  -1   5   6      311.30      323.10     17.63 o
   0   5   6      244.67      276.72     15.35 o
   1   5   6       65.14       67.14      7.36 o
   2   5   6        0.02        3.20      2.13 o
   3   5   6      495.45      507.25     21.10 o
   4   5   6      101.65       91.77      9.28 o
   5   5   6        1.04        0.00      3.11 o
   6   5   6      299.60      298.93     18.42 o
   7   5   6       49.78       36.50      6.78 o
   8   5   6      924.31      961.93     36.09 o
   9   5   6      677.89      763.51     33.53 o
  10   5   6       10.81        9.50      7.19 o
 -11   6   6      101.72       90.23     15.63 o
 -10   6   6       14.49       10.95      8.17 o
  -9   6   6      160.78      196.09     18.83 o
  -8   6   6     1002.02     1047.03     37.45 o
  -7   6   6     2045.28     2030.11     51.17 o
  -6   6   6      229.18      227.87     15.35 o
  -5   6   6      478.91      431.17     20.94 o
  -4   6   6      880.52      850.91     28.42 o
  -3   6   6       14.53       19.08      4.78 o
  -2   6   6      217.64      239.51     16.56 o
  -1   6   6      119.45      110.70     11.20 o
   0   6   6       74.55       82.48      9.72 o
   1   6   6        6.63        3.59      2.62 o
   2   6   6      903.86      917.82     31.12 o
   3   6   6      165.58      160.98     13.26 o
   4   6   6        2.27        2.75      3.70 o
   5   6   6        1.50        3.40      4.09 o
   6   6   6        8.23        7.95      4.93 o
   7   6   6      177.81      182.27     16.54 o
   8   6   6        0.03        3.89      3.95 o
  -9   7   6       29.06       29.11      7.54 o
  -8   7   6       16.49        8.83      4.93 o
  -7   7   6       41.41       44.56      7.95 o
  -6   7   6       31.02       28.45      6.94 o
  -5   7   6       84.99      103.05     14.14 o
  -4   7   6      511.38      481.66     31.28 o
  -3   7   6      163.54      159.26     15.50 o
  -2   7   6       11.03       16.32      4.87 o
  -1   7   6       36.35       52.72      9.23 o
   0   7   6       30.79       22.83      7.28 o
   1   7   6        0.69        5.99      4.61 o
   2   7   6       71.75       72.49     11.93 o
   3   7   6      138.08      126.44     15.30 o
   4   7   6        1.35        0.00      6.78 o
   5   7   6       21.42       26.01      7.85 o
   6   7   6       15.72       16.72      8.39 o
  -6   8   6        0.99        2.83      7.18 o
  -5   8   6       19.50       28.77      9.70 o
  -4   8   6        2.86        5.21      4.59 o
  -3   8   6       50.36       28.46      8.93 o
  -2   8   6       19.51       37.61      9.04 o
  -1   8   6       13.08        0.00      4.48 o
   0   8   6        2.89        1.56      4.51 o
   1   8   6      301.35      291.99     25.85 o
   2   8   6       18.59        1.45      5.15 o
   3   8   6        5.58        8.48      5.86 o
 -15   1   7       52.60       36.81     10.85 o
 -14   1   7       96.54      142.24     19.31 o
 -13   1   7       57.65       31.57      8.84 o
 -12   1   7      100.07       77.63     13.48 o
 -11   1   7      289.45      304.12     24.91 o
 -10   1   7       30.53       47.67      9.47 o
  -9   1   7        2.19        4.58      3.80 o
  -8   1   7        6.83        3.04      3.54 o
  -7   1   7      611.89      572.02     28.67 o
  -6   1   7        4.15        1.43      2.38 o
  -5   1   7        4.16        3.91      2.63 o
  -4   1   7       97.43       93.79      9.46 o
  -3   1   7       67.43       67.27      5.74 o
  -2   1   7      806.28      864.93     18.42 o
  -1   1   7       26.43       23.98      2.83 o
   0   1   7     2609.09     2562.06     56.94 o
   1   1   7     1414.82     1565.83     24.96 o
   2   1   7     3290.87     3358.01     42.83 o
   3   1   7      720.67      684.81     21.58 o
   4   1   7      237.31      230.46     13.12 o
   5   1   7       30.78       37.34      5.82 o
   6   1   7      121.17      128.12     12.15 o
   7   1   7      306.69      314.22     18.55 o
   8   1   7      223.29      248.94     18.93 o
   9   1   7       24.70       20.85      6.03 o
  10   1   7        0.17        0.00      6.48 o
  11   1   7       15.46       17.13      6.37 o
  12   1   7        3.76        4.51      5.78 o
 -15   2   7      115.57      152.26     22.01 o
 -14   2   7       16.05        3.82      5.94 o
 -13   2   7        0.00        0.00      6.14 o
 -12   2   7      186.89      176.99     20.05 o
 -11   2   7       48.02       32.88      9.40 o
 -10   2   7      256.89      278.76     23.67 o
  -9   2   7        9.46       17.24      5.83 o
  -8   2   7        1.15        0.80      4.44 o
  -7   2   7        4.95        3.95      3.29 o
  -6   2   7      761.97      710.86     27.82 o
  -5   2   7      490.65      496.24     19.00 o
  -4   2   7      804.25      796.87     21.69 o
  -3   2   7      472.27      530.99     16.18 o
  -2   2   7      100.32      128.43      7.48 o
  -1   2   7      108.35      155.76      7.31 o
   0   2   7        4.44        9.65      2.79 o
   1   2   7      224.43      233.08      9.79 o
   2   2   7       31.34       31.46      5.57 o
   3   2   7      923.25      999.96     24.71 o
   4   2   7      377.20      374.95     15.58 o
   5   2   7      371.47      383.45     15.49 o
   6   2   7      102.78      104.94      8.70 o
   7   2   7      232.24      250.23     16.35 o
   8   2   7        5.03        6.29      5.11 o
   9   2   7        9.23        6.22      4.82 o
  10   2   7      162.84      156.18     17.46 o
  11   2   7       96.33       84.30     15.08 o
 -14   3   7       41.54       21.54      8.81 o
 -13   3   7       87.84      108.88     15.10 o
 -12   3   7       11.56       15.38      5.32 o
 -11   3   7       78.17       73.26     15.21 o
 -10   3   7       54.23       50.24     12.41 o
  -9   3   7      105.80       94.97     14.98 o
  -8   3   7      891.27      748.06     32.33 o
  -7   3   7       91.19       84.15      8.80 o
  -6   3   7       41.02       46.37      6.17 o
  -5   3   7      185.79      182.73     10.12 o
  -4   3   7       17.07       18.39      3.65 o
  -3   3   7      835.06      852.23     21.30 o
  -2   3   7      484.28      519.98     13.56 o
  -1   3   7     1019.93     1083.42     21.70 o
   0   3   7       12.41        5.81      1.85 o
   1   3   7       55.97       45.13      4.39 o
   2   3   7      161.50      133.38      7.17 o
   3   3   7      251.07      292.91     13.05 o
   4   3   7       71.15       62.09      6.29 o
   5   3   7       89.26       87.20      8.33 o
   6   3   7       69.65       74.32      7.02 o
   7   3   7       34.67       27.31      5.18 o
   8   3   7      177.17      162.52     13.98 o
   9   3   7      189.63      181.11     17.64 o
  10   3   7      171.39      173.64     20.07 o
  11   3   7        1.86        0.00      6.11 o
 -13   4   7      126.72      123.87     22.49 o
 -12   4   7       57.67       60.14     11.93 o
 -11   4   7        1.42        3.63      6.35 o
 -10   4   7       67.81       52.19     12.84 o
  -9   4   7      876.27      867.22     57.58 o
  -8   4   7       55.08       54.35      9.27 o
  -7   4   7      325.94      327.87     18.15 o
  -6   4   7       28.65       29.37      4.26 o
  -5   4   7      368.19      368.41     16.37 o
  -4   4   7      755.86      728.50     19.39 o
  -3   4   7        3.79        0.81      2.39 o
  -2   4   7      147.68      139.09      8.02 o
  -1   4   7       71.61       80.28      4.83 o
   0   4   7      288.67      302.40     10.28 o
   1   4   7      442.69      428.63     13.95 o
   2   4   7       95.51       93.46      6.72 o
   3   4   7      174.88      164.98     11.12 o
   4   4   7       37.09       39.05      5.66 o
   5   4   7      233.36      260.72     13.71 o
   6   4   7     1216.28     1220.44     33.28 o
   7   4   7      984.98      988.64     34.54 o
   8   4   7       18.42       23.91      5.72 o
   9   4   7       45.38       33.54      8.25 o
  10   4   7        3.05        0.00      4.86 o
 -12   5   7      482.31      605.40     42.15 o
 -11   5   7      125.02      121.02     16.35 o
 -10   5   7      275.71      283.96     26.19 o
  -9   5   7      313.53      307.81     22.20 o
  -8   5   7      332.84      379.46     24.27 o
  -7   5   7       29.13       23.66      5.93 o
  -6   5   7       16.93       10.21      3.56 o
  -5   5   7      623.74      638.83     21.13 o
  -4   5   7        2.28        1.80      2.33 o
  -3   5   7        1.52        0.00      2.48 o
  -2   5   7      296.21      297.37     16.14 o
  -1   5   7      128.46      136.04     11.80 o
   0   5   7      297.45      282.96     15.38 o
   1   5   7      292.32      312.78     16.37 o
   2   5   7       88.13       82.07      9.09 o
   3   5   7      426.62      421.89     19.55 o
   4   5   7      216.76      215.21     14.43 o
   5   5   7        0.44        0.00      3.84 o
   6   5   7       20.00       12.99      5.38 o
   7   5   7      772.63      776.96     34.87 o
   8   5   7       99.18       89.94     12.50 o
   9   5   7        0.29        0.00      9.19 o
 -11   6   7      127.00      120.64     17.82 o
 -10   6   7      147.82      129.62     15.91 o
  -9   6   7      145.24      158.99     16.68 o
  -8   6   7      726.78      832.05     37.79 o
  -7   6   7      228.96      241.24     16.91 o
  -6   6   7       16.05        8.77      3.71 o
  -5   6   7      429.16      425.60     21.78 o
  -4   6   7        1.12        0.00      3.54 o
  -3   6   7      448.36      474.69     23.30 o
  -2   6   7       43.97       34.65      6.18 o
  -1   6   7      707.81      774.72     30.34 o
   0   6   7       69.03       72.72      8.86 o
   1   6   7       98.88       92.15     10.07 o
   2   6   7      157.45      136.47     12.19 o
   3   6   7      310.84      311.76     18.84 o
   4   6   7       12.80       11.02      4.44 o
   5   6   7        1.09        0.00      3.98 o
   6   6   7        0.53        3.85      3.87 o
   7   6   7       74.47       95.25     13.78 o
   8   6   7      316.07      338.68     30.40 o
  -9   7   7        1.63        0.00      4.56 o
  -8   7   7       23.64       10.48      4.70 o
  -7   7   7       37.11       36.06      7.48 o
  -6   7   7        4.89        4.42      5.56 o
  -5   7   7      418.80      430.57     30.91 o
  -4   7   7      132.72      122.50     15.75 o
  -3   7   7       24.03       22.25      6.53 o
  -2   7   7      619.32      606.55     31.09 o
  -1   7   7      698.33      738.55     34.64 o
   0   7   7      277.86      303.89     22.67 o
   1   7   7      177.59      189.72     19.99 o
   2   7   7      285.56      318.96     24.18 o
   3   7   7      308.81      323.02     25.32 o
   4   7   7       50.05       47.93     10.17 o
   5   7   7      629.74      701.46     42.00 o
   6   7   7        3.36        1.87      5.88 o
  -5   8   7      831.62      954.28     55.38 o
  -4   8   7      349.65      417.28     36.55 o
  -3   8   7        6.24        8.46      5.98 o
  -2   8   7       17.89       12.34      8.72 o
  -1   8   7      345.67      308.39     26.74 o
   0   8   7      123.28      138.71     20.23 o
   1   8   7      264.29      288.88     29.11 o
   2   8   7       45.46       55.54     13.53 o
 -15   0   8      209.41      205.39     35.04 o
 -14   0   8      641.77      641.42     59.36 o
 -13   0   8      445.94      455.66     48.20 o
 -12   0   8       24.17       14.28      8.54 o
 -11   0   8      631.73      725.47     55.30 o
 -10   0   8      281.31      272.32     32.85 o
  -9   0   8     1879.55     1766.35     85.35 o
  -8   0   8       16.46       16.07      7.90 o
  -7   0   8      893.09      720.24     51.62 o
  -6   0   8     4036.72     4116.33    105.24 o
  -5   0   8      193.03      148.28     26.08 o
  -4   0   8     1701.43     1911.56     56.70 o
  -3   0   8     4100.58     3952.34    133.76 o
  -2   0   8      178.30      209.68     13.13 o
  -1   0   8      133.68       76.06      6.93 o
   0   0   8       27.46       53.00      5.85 o
   1   0   8     3659.25     3757.46     70.16 o
   2   0   8      971.40      931.23     27.57 o
   3   0   8      140.12      106.28     13.87 o
   4   0   8       19.20       11.35      5.72 o
   5   0   8      173.55      181.35     20.47 o
   6   0   8      405.67      418.23     32.41 o
   7   0   8       23.87       23.13      8.73 o
   8   0   8       26.64       10.96      7.12 o
   9   0   8       30.68       26.27     10.11 o
  10   0   8     2025.34     2123.83     88.47 o
  11   0   8      250.83      269.93     32.80 o
 -15   1   8      115.73      146.81     21.01 o
 -14   1   8      198.29      216.44     24.95 o
 -13   1   8        4.81        8.26      5.54 o
 -12   1   8        0.00        5.10      4.45 o
 -11   1   8      988.90     1040.08     55.65 o
 -10   1   8      708.85      695.09     36.84 o
  -9   1   8       21.15       18.07      6.45 o
  -8   1   8       76.14       81.68     11.86 o
  -7   1   8       59.26       85.81     11.60 o
  -6   1   8     1451.38     1320.83     69.51 o
  -5   1   8     1527.24     1494.86     74.67 o
  -4   1   8     1497.94     1379.57     36.97 o
  -3   1   8     1914.63     1926.94     36.15 o
  -2   1   8      731.47      709.84     17.78 o
  -1   1   8       70.66       49.90      4.27 o
   0   1   8     5407.35     6133.47    117.87 o
   1   1   8       89.19       61.75      5.39 o
   2   1   8      142.32      148.25      8.74 o
   3   1   8      575.48      665.03     22.33 o
   4   1   8      899.52      876.54     26.87 o
   5   1   8      735.75      718.91     25.70 o
   6   1   8     1104.79     1108.99     36.93 o
   7   1   8     1179.29     1152.71     43.05 o
   8   1   8      430.00      463.93     24.41 o
   9   1   8      301.67      300.57     22.94 o
  10   1   8        0.03        0.00      8.21 o
  11   1   8      308.53      301.29     28.06 o
 -14   2   8      155.97      157.50     20.83 o
 -13   2   8      264.21      267.54     27.42 o
 -12   2   8      258.51      302.87     27.57 o
 -11   2   8        1.09        0.74      5.47 o
 -10   2   8       68.13       68.22     14.16 o
  -9   2   8      674.24      683.15     35.95 o
  -8   2   8       55.83       43.45     10.46 o
  -7   2   8      126.87      126.25     11.08 o
  -6   2   8      663.46      649.10     25.29 o
  -5   2   8      797.31      826.35     24.06 o
  -4   2   8        0.35        0.00      1.97 o
  -3   2   8     2247.06     2252.17     35.72 o
  -2   2   8     3408.91     3502.15     41.67 o
  -1   2   8      215.22      180.64      8.38 o
   0   2   8     1821.91     1851.88     30.99 o
   1   2   8     2314.21     2378.02     35.63 o
   2   2   8      439.03      440.76     18.38 o
   3   2   8       31.31       16.35      6.53 o
   4   2   8        6.00        2.65      2.91 o
   5   2   8      379.20      364.43     18.76 o
   6   2   8       45.95       38.25      6.16 o
   7   2   8       70.50       71.81      8.66 o
   8   2   8      578.22      571.17     29.64 o
   9   2   8      512.63      533.86     29.76 o
  10   2   8      206.60      188.38     21.46 o
  11   2   8       58.31       46.70     13.11 o
 -14   3   8        0.67        0.00      7.26 o
 -13   3   8      142.50      136.76     16.99 o
 -12   3   8       14.91        4.70      6.59 o
 -11   3   8       29.39       22.86      7.66 o
 -10   3   8      316.16      258.74     30.25 o
  -9   3   8      533.41      542.26     41.31 o
  -8   3   8      240.10      248.74     16.71 o
  -7   3   8     2762.80     2701.46     92.72 o
  -6   3   8     2087.76     1979.33     42.17 o
  -5   3   8     1007.60     1137.60     59.70 o
  -4   3   8      166.93      172.74      8.91 o
  -3   3   8      271.72      249.23     10.00 o
  -2   3   8     1600.05     1560.61     35.12 o
  -1   3   8       68.67       87.95      5.49 o
   0   3   8       16.98        9.57      2.27 o
   1   3   8     1221.85     1253.49     23.31 o
   2   3   8       29.53       37.36      5.48 o
   3   3   8      147.01      149.21      9.78 o
   4   3   8      537.05      520.01     18.79 o
   5   3   8      546.99      558.14     20.15 o
   6   3   8      359.27      364.53     18.10 o
   7   3   8       12.91        3.70      4.35 o
   8   3   8      149.57      151.41     13.75 o
   9   3   8      147.96      137.01     15.66 o
  10   3   8      686.37      782.92     57.33 o
 -13   4   8       13.60       19.40      9.74 o
 -12   4   8       47.27       33.32     10.26 o
 -11   4   8       16.02       19.38      8.01 o
 -10   4   8      886.72      913.21     81.10 o
  -9   4   8      779.34      843.28     63.65 o
  -8   4   8     1275.52     1206.49     55.01 o
  -7   4   8      986.76      926.95     33.88 o
  -6   4   8      164.21      163.02     12.20 o
  -5   4   8        0.15        0.00      2.48 o
  -4   4   8      690.43      727.92     20.79 o
  -3   4   8        0.06        0.32      1.71 o
  -2   4   8        0.73        0.00      2.08 o
  -1   4   8       17.53       20.79      2.70 o
   0   4   8     1436.85     1395.72     28.97 o
   1   4   8     3426.63     3251.51     62.33 o
   2   4   8     2701.00     2508.81     41.86 o
   3   4   8       81.90       54.10      6.93 o
   4   4   8      360.67      368.30     16.48 o
   5   4   8       42.82       37.43      5.62 o
   6   4   8      220.25      200.46     14.02 o
   7   4   8        1.10        0.00      4.41 o
   8   4   8       56.39       35.21      9.15 o
   9   4   8       30.04       21.25      6.37 o
  10   4   8       12.70        7.36     10.07 o
 -12   5   8      100.32      101.76     18.88 o
 -11   5   8        8.83        9.81      6.15 o
 -10   5   8       18.78       17.60      7.77 o
  -9   5   8        0.17        0.00      4.77 o
  -8   5   8       11.69       14.55      5.28 o
  -7   5   8      316.21      337.40     21.51 o
  -6   5   8      310.44      305.76     18.86 o
  -5   5   8      571.09      550.07     20.66 o
  -4   5   8        0.96        0.30      4.92 o
  -3   5   8      417.33      422.79     20.37 o
  -2   5   8       12.69        6.27      3.60 o
  -1   5   8      276.46      266.82     16.55 o
   0   5   8        0.21        0.00      2.94 o
   1   5   8      109.53      106.33      9.65 o
   2   5   8      722.81      725.20     29.25 o
   3   5   8      911.62      841.45     28.37 o
   4   5   8      476.53      475.45     24.01 o
   5   5   8      937.28      946.57     32.84 o
   6   5   8      402.54      409.01     25.00 o
   7   5   8      230.94      218.85     18.78 o
   8   5   8        2.60        0.00      3.83 o
   9   5   8      123.35       86.47     12.67 o
 -11   6   8      615.32      660.36     43.83 o
 -10   6   8      165.55      183.18     21.79 o
  -9   6   8        3.06        6.05      6.34 o
  -8   6   8      136.05      123.94     16.16 o
  -7   6   8        2.36        0.94      3.85 o
  -6   6   8        7.42        0.00      3.35 o
  -5   6   8       36.69       32.56      7.96 o
  -4   6   8        3.01        0.26      3.01 o
  -3   6   8      741.56      779.73     31.62 o
  -2   6   8      322.42      297.95     21.22 o
  -1   6   8       67.99       55.83      9.56 o
   0   6   8       20.20       15.72      4.31 o
   1   6   8       89.18       81.46      9.44 o
   2   6   8        2.34        0.00      2.75 o
   3   6   8        2.70        3.71      3.20 o
   4   6   8      669.49      682.50     30.85 o
   5   6   8      168.90      147.78     14.37 o
   6   6   8      103.36      108.63     14.31 o
   7   6   8       59.10       53.50      9.97 o
  -8   7   8      147.17      156.39     17.38 o
  -7   7   8       15.13        8.81      4.60 o
  -6   7   8      278.97      293.63     23.57 o
  -5   7   8        1.16        5.36      4.76 o
  -4   7   8        0.07        4.27      6.24 o
  -3   7   8       59.79       53.16      9.37 o
  -2   7   8      364.47      369.03     24.94 o
  -1   7   8       11.55        5.24      4.63 o
   0   7   8        9.07        6.15      4.21 o
   1   7   8       76.59       67.55     11.85 o
   2   7   8       28.81       22.52      6.76 o
   3   7   8       38.10       44.59      9.51 o
   4   7   8       44.81       34.82      7.39 o
   5   7   8      158.19      217.79     22.90 o
  -4   8   8       18.32        7.41     11.56 o
  -3   8   8      332.14      339.85     33.21 o
  -2   8   8       10.57        1.25      4.64 o
  -1   8   8       35.07       46.69     11.06 o
   0   8   8      111.73      101.69     17.80 o
   1   8   8       60.90       52.06     13.11 o
 -15   1   9       39.66       34.25     11.16 o
 -14   1   9       49.21       34.36     10.43 o
 -13   1   9       37.53       61.03     13.15 o
 -12   1   9        0.28        0.00      5.80 o
 -11   1   9      412.78      351.95     28.22 o
 -10   1   9      591.21      590.70     34.88 o
  -9   1   9      197.46      202.71     19.85 o
  -8   1   9      649.27      667.21     34.36 o
  -7   1   9       59.92       55.12      9.36 o
  -6   1   9      338.68      336.25     20.87 o
  -5   1   9      648.75      621.97     21.77 o
  -4   1   9     1288.18     1254.07     31.65 o
  -3   1   9      694.39      720.20     21.01 o
  -2   1   9     2697.41     2780.71     39.50 o
  -1   1   9     2168.90     2212.03     33.36 o
   0   1   9      331.38      354.22     12.76 o
   1   1   9     1218.23     1225.18     25.08 o
   2   1   9      769.32      861.75     26.42 o
   3   1   9      413.14      426.12     18.78 o
   4   1   9      137.86      118.99     10.42 o
   5   1   9       91.35       99.88      9.98 o
   6   1   9        3.67        0.16      4.04 o
   7   1   9       95.73       78.47     10.66 o
   8   1   9      102.06       89.85     11.45 o
   9   1   9        3.65        4.57      5.34 o
  10   1   9      114.77      117.89     14.54 o
  11   1   9      146.59      116.09     18.63 o
 -14   2   9       39.87       54.99     13.31 o
 -13   2   9        0.06        0.00      7.59 o
 -12   2   9        1.69        6.84      5.96 o
 -11   2   9        4.23        0.00      5.39 o
 -10   2   9       22.89       21.94      7.80 o
  -9   2   9      141.52      115.93     18.86 o
  -8   2   9      402.19      420.00     21.61 o
  -7   2   9       51.75       42.41      6.71 o
  -6   2   9      458.75      477.93     19.63 o
  -5   2   9       17.53       19.68      3.80 o
  -4   2   9        1.49       10.65      2.70 o
  -3   2   9       11.09       12.98      3.11 o
  -2   2   9      269.83      253.78     11.83 o
  -1   2   9     2032.70     2173.51     54.42 o
   0   2   9     1805.29     1753.27     40.43 o
   1   2   9       53.00       53.49      5.72 o
   2   2   9      474.93      466.89     16.91 o
   3   2   9      278.24      292.59     16.20 o
   4   2   9       62.65       77.85      8.62 o
   5   2   9       30.68       19.63      6.16 o
   6   2   9      249.98      266.43     16.24 o
   7   2   9       52.64       42.56      7.25 o
   8   2   9        2.03        0.00      5.29 o
   9   2   9      353.64      351.42     25.37 o
  10   2   9       15.62       17.15      7.45 o
 -14   3   9        5.52        9.27      9.80 o
 -13   3   9       21.71       24.01      8.30 o
 -12   3   9      118.24       82.73     14.37 o
 -11   3   9      711.78      714.88     38.60 o
 -10   3   9       34.85       23.50      7.24 o
  -9   3   9       94.42       86.26     13.77 o
  -8   3   9      785.48      783.24     37.89 o
  -7   3   9      120.50      112.00      9.98 o
  -6   3   9      122.52      117.12      9.67 o
  -5   3   9        2.91        3.45      2.52 o
  -4   3   9       47.10       56.56      6.26 o
  -3   3   9      294.57      267.75     13.05 o
  -2   3   9        0.36        4.42      3.04 o
  -1   3   9      821.37      799.82     26.72 o
   0   3   9      243.62      257.84     10.16 o
   1   3   9        2.88        3.65      1.87 o
   2   3   9       20.74       11.26      3.25 o
   3   3   9       43.01       30.93      4.94 o
   4   3   9       37.59       40.32      5.67 o
   5   3   9        3.17        2.49      2.44 o
   6   3   9      266.31      254.05     16.14 o
   7   3   9      181.34      179.65     15.27 o
   8   3   9       32.78       24.92      6.95 o
   9   3   9       65.55       44.21      9.75 o
  10   3   9        4.12        0.00      5.10 o
 -13   4   9       38.68       42.21     11.20 o
 -12   4   9      109.40      121.14     17.45 o
 -11   4   9       18.77        3.52      9.06 o
 -10   4   9       30.11       32.52     12.83 o
  -9   4   9        5.18        0.00      5.82 o
  -8   4   9      359.63      361.71     30.69 o
  -7   4   9      778.52      767.82     32.99 o
  -6   4   9       78.57       78.69      9.91 o
  -5   4   9       37.38       30.31      5.10 o
  -4   4   9        5.56        1.32      3.69 o
  -3   4   9      391.16      378.17     20.34 o
  -2   4   9      263.66      262.84     12.49 o
  -1   4   9       30.18       25.95      4.92 o
   0   4   9      369.02      368.79     12.10 o
   1   4   9       44.12       37.49      4.50 o
   2   4   9     2304.06     2160.83     43.69 o
   3   4   9     1250.44     1196.25     32.15 o
   4   4   9      778.47      767.63     26.60 o
   5   4   9      191.67      180.40     12.17 o
   6   4   9        4.58        0.00      4.22 o
   7   4   9        0.06        3.26      3.32 o
   8   4   9      274.81      274.43     19.69 o
   9   4   9      207.57      194.62     19.23 o
 -12   5   9      276.29      308.66     29.47 o
 -11   5   9       12.35       24.90      8.77 o
 -10   5   9       73.63       79.76     14.47 o
  -9   5   9      221.04      238.46     23.87 o
  -8   5   9       17.64        2.69      5.25 o
  -7   5   9        0.50        0.00      4.26 o
  -6   5   9       15.82       17.54      4.66 o
  -5   5   9       70.02       69.38      9.79 o
  -4   5   9     1297.17     1290.59     41.77 o
  -3   5   9       13.95        8.72      4.90 o
  -2   5   9      376.55      410.78     24.06 o
  -1   5   9        0.55        0.00      3.97 o
   0   5   9      451.07      442.59     23.46 o
   1   5   9       46.47       32.09      6.89 o
   2   5   9        2.68        8.14      3.27 o
   3   5   9      633.30      658.17     28.71 o
   4   5   9      368.38      363.23     19.74 o
   5   5   9      226.45      201.32     15.34 o
   6   5   9      229.73      216.51     18.35 o
   7   5   9      220.46      213.55     18.88 o
   8   5   9      355.25      332.02     24.28 o
 -10   6   9        2.74        0.00      5.96 o
  -9   6   9      175.87      199.30     23.15 o
  -8   6   9      300.18      314.56     23.92 o
  -7   6   9      194.50      197.39     18.66 o
  -6   6   9      232.34      227.41     20.47 o
  -5   6   9      321.35      361.88     25.12 o
  -4   6   9       36.72       33.65      7.21 o
  -3   6   9       10.00        3.42      4.98 o
  -2   6   9       90.40       65.06     10.37 o
  -1   6   9      132.89      132.83     14.78 o
   0   6   9       23.02       13.20      4.24 o
   1   6   9       10.46        7.15      4.96 o
   2   6   9        9.56        5.63      4.68 o
   3   6   9      199.55      207.19     17.22 o
   4   6   9      256.82      245.88     18.92 o
   5   6   9      300.34      295.86     23.33 o
   6   6   9      175.94      164.78     17.88 o
  -8   7   9      412.89      439.39     29.65 o
  -7   7   9       34.43       49.99     11.43 o
  -6   7   9       25.45       14.77      5.61 o
  -5   7   9       64.97       68.08     11.98 o
  -4   7   9      321.43      342.05     28.67 o
  -3   7   9      469.96      498.59     30.78 o
  -2   7   9      336.72      347.18     25.18 o
  -1   7   9      111.32       98.81     13.41 o
   0   7   9      245.15      254.68     21.38 o
   1   7   9      211.08      222.42     21.65 o
   2   7   9      185.60      203.85     19.21 o
   3   7   9       10.58        4.46      4.72 o
   4   7   9       10.26       11.72      5.42 o
  -3   8   9      183.46      218.89     27.46 o
  -2   8   9       97.75       82.69     14.30 o
  -1   8   9       69.76       61.16     12.62 o
 -15   0  10        3.24        0.00     22.58 o
 -14   0  10      210.97      203.12     34.64 o
 -13   0  10      639.90      630.57     91.30 o
 -12   0  10        9.74       10.40      9.08 o
 -11   0  10     1345.03     1391.63    111.31 o
 -10   0  10      207.53      206.26     32.21 o
  -9   0  10      233.92      247.93     31.42 o
  -8   0  10      592.64      608.65     76.42 o
  -7   0  10     2059.95     2074.35    116.06 o
  -6   0  10       21.52        6.55      6.06 o
  -5   0  10       23.29       11.20      3.13 o
  -4   0  10       10.46        3.04      4.93 o
  -3   0  10     1681.93     1425.07     39.96 o
  -2   0  10      307.33      270.90     14.54 o
  -1   0  10     1605.61     1533.44     46.21 o
   0   0  10      528.96      538.98     20.34 o
   1   0  10      358.89      404.67     18.20 o
   2   0  10      132.60      133.03     11.96 o
   3   0  10      204.95      215.80     25.65 o
   4   0  10     1079.53     1151.44     53.23 o
   5   0  10       83.61       88.63     23.97 o
   6   0  10       37.37       44.66     10.98 o
   7   0  10      802.90      855.72     52.44 o
   8   0  10      291.30      304.21     32.65 o
   9   0  10     2813.47     3302.75    178.34 o
  10   0  10     1482.96     1519.32     80.09 o
 -15   1  10      145.30      160.41     22.98 o
 -14   1  10      205.07      207.31     25.19 o
 -13   1  10       61.43       64.21     14.29 o
 -12   1  10       65.44       49.68     12.06 o
 -11   1  10      156.41      154.39     19.36 o
 -10   1  10       97.36       89.89     14.83 o
  -9   1  10      250.11      263.88     23.55 o
  -8   1  10      482.29      486.73     28.22 o
  -7   1  10      430.58      421.43     25.06 o
  -6   1  10     1592.54     1709.72     56.69 o
  -5   1  10        6.40       11.10      3.12 o
  -4   1  10        0.13        0.00      1.65 o
  -3   1  10      172.42      202.06     11.52 o
  -2   1  10       89.53       78.50      6.56 o
  -1   1  10       29.69       16.43      3.32 o
   0   1  10       24.83       38.49      4.47 o
   1   1  10      347.38      309.97     13.23 o
   2   1  10     1606.86     1624.05     35.37 o
   3   1  10     1372.27     1356.59     41.08 o
   4   1  10      581.34      589.58     24.08 o
   5   1  10      586.03      582.03     25.17 o
   6   1  10     1051.73     1092.56     40.07 o
   7   1  10      229.92      232.20     19.33 o
   8   1  10       72.44       82.42     11.32 o
   9   1  10      379.53      383.83     25.14 o
  10   1  10      105.19       88.09     12.75 o
 -14   2  10       77.86       85.42     16.66 o
 -13   2  10       14.61       22.51      8.71 o
 -12   2  10       42.66       40.30     11.03 o
 -11   2  10       88.29       86.34     14.97 o
 -10   2  10      534.81      561.11     35.23 o
  -9   2  10      326.04      328.16     20.28 o
  -8   2  10       92.10       83.87      9.95 o
  -7   2  10      341.72      329.93     17.31 o
  -6   2  10      888.19      900.48     27.58 o
  -5   2  10      566.30      592.26     20.03 o
  -4   2  10      529.03      521.35     19.30 o
  -3   2  10        8.25        0.00      2.16 o
  -2   2  10     1644.91     1640.25     30.43 o
  -1   2  10      934.31      986.83     21.80 o
   0   2  10      701.14      625.13     20.39 o
   1   2  10       66.06       51.25      5.70 o
   2   2  10      902.31      850.53     25.04 o
   3   2  10        0.41        0.00      4.26 o
   4   2  10      268.08      268.29     16.86 o
   5   2  10     1694.88     1687.07     43.34 o
   6   2  10      393.32      405.23     22.03 o
   7   2  10       70.40       66.02      9.01 o
   8   2  10      132.90      152.58     15.31 o
   9   2  10      272.00      280.88     23.52 o
  10   2  10      193.94      206.02     24.00 o
 -14   3  10      176.58      195.52     22.98 o
 -13   3  10        1.57        0.00      5.19 o
 -12   3  10       30.98       25.10      7.98 o
 -11   3  10      225.98      260.50     23.74 o
 -10   3  10     1081.10     1163.04     51.37 o
  -9   3  10        2.84       10.13      4.60 o
  -8   3  10      265.91      274.68     16.64 o
  -7   3  10      802.56      826.49     27.99 o
  -6   3  10      448.31      421.46     21.56 o
  -5   3  10      624.79      579.90     19.58 o
  -4   3  10       13.10       11.35      2.97 o
  -3   3  10      819.55      746.08     22.55 o
  -2   3  10      678.35      631.83     30.65 o
  -1   3  10       91.92       76.10      6.56 o
   0   3  10       15.88       19.37      3.43 o
   1   3  10      320.56      308.69     13.72 o
   2   3  10      895.51      917.36     29.80 o
   3   3  10       26.51       15.77      4.10 o
   4   3  10      154.11      139.73     12.29 o
   5   3  10      474.83      450.96     21.32 o
   6   3  10     1236.23     1244.13     36.73 o
   7   3  10        5.29        2.79      5.97 o
   8   3  10        1.23        0.00      4.04 o
   9   3  10       47.66       24.48      9.92 o
 -13   4  10      445.28      541.01     37.97 o
 -12   4  10      134.36      160.13     23.04 o
 -11   4  10       66.78       76.98     15.14 o
 -10   4  10       26.33       18.88      7.34 o
  -9   4  10       68.33       58.57     11.73 o
  -8   4  10      127.49      124.26     18.69 o
  -7   4  10       24.70       12.14      4.63 o
  -6   4  10        3.02        0.00      3.23 o
  -5   4  10        3.99        0.25      4.56 o
  -4   4  10      833.42      848.26     28.94 o
  -3   4  10     1166.77     1223.54     32.97 o
  -2   4  10     2925.21     3057.43     48.70 o
  -1   4  10      550.00      564.21     19.36 o
   0   4  10       34.42       28.09      3.78 o
   1   4  10      304.58      310.59     13.97 o
   2   4  10      333.07      324.67     15.41 o
   3   4  10      430.25      473.36     19.09 o
   4   4  10       68.71       50.79      6.49 o
   5   4  10       25.77       11.26      4.50 o
   6   4  10       14.15        5.06      3.00 o
   7   4  10       32.80       38.82      8.46 o
   8   4  10      202.23      212.25     19.73 o
 -12   5  10       45.35       37.09     11.72 o
 -11   5  10       94.58       80.89     20.14 o
 -10   5  10      160.35      142.43     19.02 o
  -9   5  10      118.48      137.03     20.66 o
  -8   5  10        3.07        2.32      5.31 o
  -7   5  10      242.62      247.90     21.73 o
  -6   5  10       19.32       10.03      5.00 o
  -5   5  10       52.31       57.52     10.40 o
  -4   5  10      145.97      139.04     16.41 o
  -3   5  10      123.09      113.94     13.13 o
  -2   5  10        0.93        0.00      4.22 o
  -1   5  10        0.08        1.44      3.90 o
   0   5  10      522.97      465.68     24.85 o
   1   5  10      328.97      291.42     19.85 o
   2   5  10     1286.66     1332.91     45.70 o
   3   5  10     1158.11     1261.15     40.70 o
   4   5  10       25.02       11.79      3.90 o
   5   5  10       15.53        9.31      4.02 o
   6   5  10        1.99        2.95      5.80 o
   7   5  10      128.33      125.85     14.92 o
 -10   6  10        0.42        0.00      5.81 o
  -9   6  10        5.84        3.80      5.57 o
  -8   6  10      179.99      182.30     21.58 o
  -7   6  10      325.68      367.11     27.94 o
  -6   6  10       95.11       94.21     15.36 o
  -5   6  10       86.33       99.81     13.67 o
  -4   6  10        0.69        2.75      3.74 o
  -3   6  10        0.61        0.00      4.51 o
  -2   6  10       21.17       12.76      4.44 o
  -1   6  10      496.45      552.42     30.66 o
   0   6  10      209.99      191.14     16.46 o
   1   6  10      289.64      267.04     19.82 o
   2   6  10       60.63       47.76      9.83 o
   3   6  10       32.13       24.25      6.12 o
   4   6  10       39.94       30.13      8.46 o
   5   6  10       57.45       38.74     11.47 o
   6   6  10      123.62      130.11     15.95 o
  -7   7  10       11.11        6.18      6.61 o
  -6   7  10       22.64       23.74      8.94 o
  -5   7  10        4.92        2.65      3.36 o
  -4   7  10        2.97        0.00      7.05 o
  -3   7  10      131.69      125.50     15.45 o
  -2   7  10        7.23       10.59      5.28 o
  -1   7  10       25.83       17.47      6.70 o
   0   7  10       42.77       48.53     10.24 o
   1   7  10       40.18       53.07      9.84 o
   2   7  10      255.73      285.31     23.09 o
   3   7  10       76.76      115.28     13.65 o
 -14   1  11       34.08       18.81     13.05 o
 -13   1  11       55.31       39.46     11.36 o
 -12   1  11        6.48        5.70      6.69 o
 -11   1  11       15.88       24.36      8.40 o
 -10   1  11       81.10       93.69     15.16 o
  -9   1  11      549.80      573.41     38.59 o
  -8   1  11      427.11      471.64     28.08 o
  -7   1  11      333.27      301.11     20.48 o
  -6   1  11      218.72      223.54     14.24 o
  -5   1  11      821.83      871.31     26.32 o
  -4   1  11       78.74       69.01      5.37 o
  -3   1  11        2.01        1.68      1.97 o
  -2   1  11       57.60       62.04      6.30 o
  -1   1  11      400.44      427.02     15.47 o
   0   1  11      443.07      433.72     15.52 o
   1   1  11        1.93        1.22      1.86 o
   2   1  11       22.58       20.09      3.99 o
   3   1  11      172.74      171.59     13.62 o
   4   1  11      408.48      441.49     21.75 o
   5   1  11      197.43      181.33     14.73 o
   6   1  11      116.04       94.68     12.68 o
   7   1  11      375.35      377.93     25.84 o
   8   1  11      131.35      105.40     14.25 o
   9   1  11       58.66       72.53     11.45 o
  10   1  11       18.70       32.44      8.38 o
 -14   2  11        1.04        0.09      9.44 o
 -13   2  11        2.85        0.00      7.09 o
 -12   2  11        2.46        0.00      5.02 o
 -11   2  11      110.53      119.10     16.54 o
 -10   2  11      461.93      501.64     34.95 o
  -9   2  11      145.88      141.26     13.86 o
  -8   2  11       21.72       17.82      5.08 o
  -7   2  11      249.58      252.00     15.73 o
  -6   2  11        0.21        0.71      2.92 o
  -5   2  11        0.13        3.65      2.65 o
  -4   2  11       19.66       22.90      4.14 o
  -3   2  11       76.16       85.84      8.27 o
  -2   2  11       90.14       94.11      7.63 o
  -1   2  11     1200.60     1233.33     25.59 o
   0   2  11      347.12      378.12     16.60 o
   1   2  11        2.47        1.10      2.39 o
   2   2  11       18.45       18.61      4.26 o
   3   2  11      140.94      141.80     12.31 o
   4   2  11      151.06      130.11     11.93 o
   5   2  11      205.50      207.07     15.93 o
   6   2  11      295.58      270.49     18.98 o
   7   2  11       19.33       17.49      5.65 o
   8   2  11      107.51      127.75     14.66 o
   9   2  11       14.78       12.05      7.06 o
 -13   3  11        5.47        0.00      4.67 o
 -12   3  11       24.78       21.47      7.54 o
 -11   3  11      304.73      315.85     26.20 o
 -10   3  11      206.21      234.93     21.32 o
  -9   3  11      208.13      190.74     14.82 o
  -8   3  11      102.92       97.86     10.22 o
  -7   3  11        0.35        4.96      3.93 o
  -6   3  11      448.50      442.40     18.04 o
  -5   3  11      150.33      143.71     11.06 o
  -4   3  11      534.57      536.21     20.55 o
  -3   3  11       19.62        9.52      3.09 o
  -2   3  11       23.61       16.52      4.95 o
  -1   3  11      112.50      102.95      8.17 o
   0   3  11      665.28      688.34     21.53 o
   1   3  11       64.86       65.94      7.64 o
   2   3  11        0.20        1.48      3.27 o
   3   3  11      249.78      225.76     15.77 o
   4   3  11      145.27      133.11     12.64 o
   5   3  11        1.39        0.00      3.65 o
   6   3  11       65.03       53.93      7.75 o
   7   3  11        8.47        7.37      4.36 o
   8   3  11      126.26      121.87     15.41 o
   9   3  11       70.87       82.51     15.04 o
 -13   4  11        0.23        7.44      7.74 o
 -12   4  11      293.04      305.29     28.97 o
 -11   4  11      152.41      172.92     20.69 o
 -10   4  11      145.54      136.86     17.95 o
  -9   4  11      395.51      401.11     29.30 o
  -8   4  11      125.05      117.54     15.56 o
  -7   4  11       20.22        8.47      4.59 o
  -6   4  11      203.30      199.02     14.87 o
  -5   4  11       73.40       77.86      8.08 o
  -4   4  11      722.81      761.35     27.65 o
  -3   4  11       70.98       62.85      8.03 o
  -2   4  11      872.28      841.65     26.54 o
  -1   4  11     1434.90     1411.07     34.12 o
   0   4  11      902.49      844.68     26.27 o
   1   4  11      139.16      144.97     11.45 o
   2   4  11      204.57      151.14     11.56 o
   3   4  11        1.56        0.00      2.91 o
   4   4  11      670.84      667.78     30.38 o
   5   4  11      138.76      135.69     13.22 o
   6   4  11      105.14       73.01     10.02 o
   7   4  11       23.53       21.54      6.45 o
   8   4  11       33.41       33.19      8.50 o
 -11   5  11       16.39        9.24      5.68 o
 -10   5  11        9.59       10.92      6.65 o
  -9   5  11        6.53        3.80      7.71 o
  -8   5  11      159.80      173.90     18.50 o
  -7   5  11       72.37       61.78     11.01 o
  -6   5  11        8.02        0.76      4.80 o
  -5   5  11      454.23      461.21     25.91 o
  -4   5  11      419.85      406.01     24.59 o
  -3   5  11       61.59       52.94      9.08 o
  -2   5  11        5.46        0.00      3.79 o
  -1   5  11       36.97       41.59      7.46 o
   0   5  11      183.60      187.43     16.10 o
   1   5  11      677.08      633.68     29.91 o
   2   5  11      187.77      172.24     17.05 o
   3   5  11      428.57      423.79     24.67 o
   4   5  11       73.77       66.46      9.07 o
   5   5  11      198.31      172.74     19.20 o
   6   5  11      174.84      158.89     18.58 o
   7   5  11      189.93      203.89     19.07 o
 -10   6  11      196.56      228.18     22.16 o
  -9   6  11      278.74      301.92     24.43 o
  -8   6  11       18.67        6.25      5.17 o
  -7   6  11        1.38        0.00      9.20 o
  -6   6  11       25.71       25.80      8.50 o
  -5   6  11       99.31       91.92     14.38 o
  -4   6  11       87.39       91.83     12.90 o
  -3   6  11        9.65        3.48      5.44 o
  -2   6  11       19.19       12.28      5.58 o
  -1   6  11      276.65      282.39     22.52 o
   0   6  11      374.90      416.56     25.13 o
   1   6  11      233.56      257.75     19.59 o
   2   6  11      104.65      101.23     12.26 o
   3   6  11      114.41      107.33     12.79 o
   4   6  11      170.86      155.42     15.80 o
   5   6  11      361.79      436.45     29.25 o
  -7   7  11      328.64      394.00     32.98 o
  -6   7  11      150.15      164.08     21.17 o
  -5   7  11      207.34      220.23     24.68 o
  -4   7  11       66.37       53.56     11.51 o
  -3   7  11      481.23      562.44     33.48 o
  -2   7  11        6.98        4.97      6.10 o
  -1   7  11      154.19      181.51     18.77 o
   0   7  11       60.38       74.23     14.07 o
   1   7  11       97.60       93.39     13.21 o
   2   7  11       14.08       11.11      5.81 o
 -14   0  12       13.09       11.86     14.72 o
 -13   0  12      114.55       68.73     20.58 o
 -12   0  12        0.61        0.00      7.56 o
 -11   0  12      519.87      519.95     81.01 o
 -10   0  12       64.13       72.27     20.06 o
  -9   0  12      451.04      477.34     40.14 o
  -8   0  12       59.00       72.95     15.05 o
  -7   0  12      380.72      364.60     32.22 o
  -6   0  12      247.58      212.92     24.37 o
  -5   0  12     1236.65     1108.98     41.41 o
  -4   0  12        3.75        0.00      5.04 o
  -3   0  12       94.56       90.96      8.88 o
  -2   0  12      120.14      131.22     10.60 o
  -1   0  12      341.26      368.70     17.86 o
   0   0  12     1385.68     1492.96     37.06 o
   1   0  12       22.41       26.22      5.03 o
   2   0  12      137.42      136.06     13.23 o
   3   0  12        3.67       18.21      8.43 o
   4   0  12     1224.83     1258.15     60.85 o
   5   0  12     1696.71     1748.21     90.51 o
   6   0  12     1393.31     1486.96     70.97 o
   7   0  12      771.84      882.09     68.89 o
   8   0  12       20.95       32.10     12.18 o
   9   0  12        6.80        2.21      7.47 o
 -14   1  12       71.85       48.78     27.64 o
 -13   1  12      118.51      120.29     19.21 o
 -12   1  12      169.83      168.87     21.91 o
 -11   1  12        0.54        0.00      6.83 o
 -10   1  12      178.50      173.81     18.54 o
  -9   1  12      531.07      568.99     33.40 o
  -8   1  12       72.90       57.54      9.63 o
  -7   1  12      112.33      111.54     10.99 o
  -6   1  12      573.10      575.59     20.39 o
  -5   1  12        1.90        1.04      1.38 o
  -4   1  12        3.93        0.00      2.18 o
  -3   1  12      455.79      449.50     18.22 o
  -2   1  12      261.44      251.57     12.91 o
  -1   1  12      339.83      338.44     14.34 o
   0   1  12       64.19       60.32      5.93 o
   1   1  12     2457.85     2439.94     44.54 o
   2   1  12     1518.67     1562.97     40.08 o
   3   1  12     1708.72     1722.32     43.36 o
   4   1  12       32.37       26.85      7.84 o
   5   1  12      116.86      116.10     13.93 o
   6   1  12      234.62      227.29     19.77 o
   7   1  12       21.73        9.29      6.56 o
   8   1  12       16.48       15.56      6.54 o
   9   1  12       13.12       15.40      8.97 o
 -14   2  12       62.48       43.82     14.56 o
 -13   2  12       89.30       56.98     14.00 o
 -12   2  12      137.68      137.13     18.08 o
 -11   2  12       28.68       35.63      8.87 o
 -10   2  12      680.32      665.59     31.26 o
  -9   2  12      831.70      819.73     33.76 o
  -8   2  12        0.54        0.00      3.49 o
  -7   2  12        6.28        4.10      4.29 o
  -6   2  12      389.54      389.34     18.07 o
  -5   2  12      793.98      775.75     25.89 o
  -4   2  12      509.71      444.08     19.28 o
  -3   2  12      413.52      377.31     16.93 o
  -2   2  12     1952.78     1890.85     46.42 o
  -1   2  12      473.42      457.94     16.26 o
   0   2  12     1903.61     1972.92     43.00 o
   1   2  12      982.39     1011.55     26.90 o
   2   2  12      285.82      301.02     17.04 o
   3   2  12        3.63        1.84      3.76 o
   4   2  12       13.16        6.75      3.85 o
   5   2  12      138.22      136.43     13.16 o
   6   2  12      557.37      537.61     27.53 o
   7   2  12      745.59      712.00     33.45 o
   8   2  12      362.83      376.09     25.35 o
   9   2  12       53.02       58.08     12.53 o
 -13   3  12      142.26      159.52     23.63 o
 -12   3  12      142.87      157.52     19.45 o
 -11   3  12      289.87      319.98     26.66 o
 -10   3  12      169.60      189.08     17.70 o
  -9   3  12      512.52      528.64     24.86 o
  -8   3  12      742.79      721.04     31.09 o
  -7   3  12     1555.17     1511.41     41.06 o
  -6   3  12      152.56      148.12     11.97 o
  -5   3  12        1.38        0.00      3.33 o
  -4   3  12       10.08        7.50      3.40 o
  -3   3  12      410.72      394.57     17.90 o
  -2   3  12      875.48      890.36     25.43 o
  -1   3  12       20.40       15.05      3.79 o
   0   3  12      144.78      150.33     10.57 o
   1   3  12      569.10      615.27     22.22 o
   2   3  12      789.90      782.06     36.60 o
   3   3  12       22.00        4.92      4.73 o
   4   3  12       16.93       16.22      5.31 o
   5   3  12      180.07      160.58     13.48 o
   6   3  12       16.19       10.38      3.81 o
   7   3  12      119.71      111.97     12.26 o
   8   3  12        3.36        0.00      5.19 o
 -12   4  12       16.33       10.90      6.69 o
 -11   4  12       95.00       75.47     13.92 o
 -10   4  12       63.47       46.04     12.54 o
  -9   4  12      103.76      110.36     16.17 o
  -8   4  12       20.30        6.34      3.74 o
  -7   4  12      140.85      141.84     10.88 o
  -6   4  12     1735.57     1722.74     44.91 o
  -5   4  12     1155.33     1173.92     36.29 o
  -4   4  12       20.98       21.18      5.06 o
  -3   4  12      134.32      132.38     11.97 o
  -2   4  12       39.29       32.42      5.40 o
  -1   4  12      105.03       96.94      9.49 o
   0   4  12        1.20        0.00      3.52 o
   1   4  12      435.04      422.77     20.75 o
   2   4  12       20.99       18.29      3.84 o
   3   4  12       51.26       50.80      7.38 o
   4   4  12      169.47      173.64     13.76 o
   5   4  12      141.60      138.65     12.68 o
   6   4  12       21.99       25.16      5.89 o
   7   4  12      307.37      299.29     23.85 o
 -11   5  12        4.26        5.53      6.13 o
 -10   5  12       10.94        9.17      5.76 o
  -9   5  12      172.99      175.01     17.49 o
  -8   5  12      114.15      100.04     13.06 o
  -7   5  12      112.22       94.02     14.46 o
  -6   5  12       78.52       76.23     11.26 o
  -5   5  12       16.56       14.21      5.48 o
  -4   5  12       21.60       18.85      5.46 o
  -3   5  12      811.95      765.83     33.81 o
  -2   5  12      712.69      729.77     32.82 o
  -1   5  12      899.63     1020.28     42.14 o
   0   5  12       22.03       21.29      6.21 o
   1   5  12        1.52        0.00      3.50 o
   2   5  12      161.82      132.71     16.49 o
   3   5  12       15.52       17.11      5.69 o
   4   5  12      231.43      233.81     18.77 o
   5   5  12       19.56        8.89      6.01 o
   6   5  12       21.95       16.56      7.82 o
  -9   6  12       22.07       22.24      6.45 o
  -8   6  12        2.43        0.00      5.49 o
  -7   6  12        0.54        0.00      5.67 o
  -6   6  12        1.20        0.00      4.61 o
  -5   6  12      285.07      340.14     24.17 o
  -4   6  12      275.78      334.29     24.28 o
  -3   6  12        4.24        3.97      5.06 o
  -2   6  12       25.03       14.03      6.09 o
  -1   6  12        7.79       10.66      5.31 o
   0   6  12       13.06        5.05      3.95 o
   1   6  12        0.84        0.00      4.32 o
   2   6  12        1.56        2.25      5.10 o
   3   6  12        5.97        2.34      5.44 o
   4   6  12        6.22        4.17      4.78 o
  -6   7  12       58.47       37.53     11.06 o
  -5   7  12       20.20       29.12      9.65 o
  -4   7  12        3.70        0.00      8.80 o
  -3   7  12        7.78        0.00      5.32 o
  -2   7  12       75.75       85.88     13.72 o
  -1   7  12        6.31        7.99      6.04 o
   0   7  12       74.39       90.40     14.23 o
 -14   1  13       28.67       17.31     11.91 o
 -13   1  13       11.68        0.00      6.63 o
 -12   1  13      320.92      336.79     29.35 o
 -11   1  13      104.20      114.15     16.61 o
 -10   1  13        5.74        3.09      7.17 o
  -9   1  13      158.72      171.52     17.72 o
  -8   1  13        0.47        1.54      3.76 o
  -7   1  13      180.89      196.56     15.46 o
  -6   1  13       28.69       33.75      5.93 o
  -5   1  13       68.10       55.39      6.91 o
  -4   1  13      205.13      203.34     13.52 o
  -3   1  13        8.24        8.65      3.37 o
  -2   1  13        0.01        0.00      2.97 o
  -1   1  13        6.90        6.95      3.38 o
   0   1  13      759.74      857.44     23.77 o
   1   1  13      580.92      619.31     21.43 o
   2   1  13      170.59      191.50     12.85 o
   3   1  13      147.64      169.00     14.30 o
   4   1  13       67.45       56.09      8.59 o
   5   1  13       16.80       10.96      6.54 o
   6   1  13       85.25       98.44     13.82 o
   7   1  13        3.73        4.90      8.10 o
   8   1  13       35.06       13.10     10.62 o
 -13   2  13      220.03      249.19     25.77 o
 -12   2  13       10.37        2.99      6.13 o
 -11   2  13        0.20        0.00      6.26 o
 -10   2  13      232.28      197.60     17.53 o
  -9   2  13      154.37      151.68     13.42 o
  -8   2  13      111.37      118.42     10.99 o
  -7   2  13      447.37      469.86     19.34 o
  -6   2  13       43.22       41.89      6.75 o
  -5   2  13      206.50      217.65     14.43 o
  -4   2  13      704.63      651.25     27.37 o
  -3   2  13      616.20      587.40     22.12 o
  -2   2  13       69.36       66.37      7.02 o
  -1   2  13       11.42        5.09      4.33 o
   0   2  13     2126.33     2082.89     55.99 o
   1   2  13      355.99      388.22     19.00 o
   2   2  13       71.21       81.07     10.08 o
   3   2  13      275.90      265.96     18.28 o
   4   2  13      217.70      206.93     16.08 o
   5   2  13       96.20       71.11     11.89 o
   6   2  13        7.34        5.17      4.82 o
   7   2  13      221.92      227.15     21.01 o
   8   2  13      189.18      187.37     18.62 o
 -13   3  13       12.33        6.14      6.94 o
 -12   3  13        8.54        2.12      7.85 o
 -11   3  13       18.16       10.58      9.67 o
 -10   3  13       11.93        8.25      4.72 o
  -9   3  13      557.90      544.00     25.70 o
  -8   3  13       49.48       44.00      7.36 o
  -7   3  13      615.73      629.94     25.63 o
  -6   3  13        7.50        5.53      2.62 o
  -5   3  13        0.19        3.95      3.32 o
  -4   3  13        0.53        0.00      2.67 o
  -3   3  13       42.13       42.76      6.09 o
  -2   3  13       51.74       57.59      6.74 o
  -1   3  13       50.74       43.89      6.17 o
   0   3  13      107.51       87.28      9.70 o
   1   3  13       34.26       34.51      5.78 o
   2   3  13        0.14        0.00      3.69 o
   3   3  13       16.10       10.80      4.47 o
   4   3  13      175.95      206.54     16.55 o
   5   3  13      194.11      211.04     17.50 o
   6   3  13       56.37       59.66      8.51 o
   7   3  13      188.39      173.80     15.75 o
 -12   4  13        1.95        0.00      5.93 o
 -11   4  13       14.33        4.48      6.56 o
 -10   4  13        9.85       10.04      6.69 o
  -9   4  13      126.61      148.70     15.53 o
  -8   4  13       96.38      102.22      9.66 o
  -7   4  13      158.20      165.74     14.34 o
  -6   4  13        3.60        0.65      2.83 o
  -5   4  13      316.28      277.70     18.26 o
  -4   4  13      903.03      870.68     31.86 o
  -3   4  13      107.44       92.20     10.03 o
  -2   4  13       30.85       44.62      6.98 o
  -1   4  13        0.09        0.00      3.04 o
   0   4  13      602.91      661.74     26.91 o
   1   4  13      329.63      299.58     17.98 o
   2   4  13       18.75       13.14      4.26 o
   3   4  13      115.32      106.02     10.04 o
   4   4  13      120.16       98.13     11.07 o
   5   4  13        9.66        5.46      4.25 o
   6   4  13      211.92      215.75     19.78 o
 -10   5  13      130.04      135.37     16.07 o
  -9   5  13      120.41      125.50     14.81 o
  -8   5  13      449.89      483.72     34.24 o
  -7   5  13       52.35       55.59     11.74 o
  -6   5  13      143.55      156.97     16.05 o
  -5   5  13        0.11        2.65      4.82 o
  -4   5  13       23.01       14.13      5.57 o
  -3   5  13     1043.20     1025.93     42.35 o
  -2   5  13      217.74      212.94     22.27 o
  -1   5  13       37.06       24.64      7.04 o
   0   5  13      228.05      214.78     22.19 o
   1   5  13       33.63       29.54      7.99 o
   2   5  13      400.76      399.16     27.46 o
   3   5  13      399.28      425.55     28.04 o
   4   5  13       45.93       32.52      9.05 o
   5   5  13       68.13       63.13     12.89 o
  -8   6  13       28.15       12.31     11.39 o
  -7   6  13        4.84        0.00      5.37 o
  -6   6  13       12.93        3.45      5.58 o
  -5   6  13        0.33        1.70      3.46 o
  -4   6  13      200.72      200.83     19.03 o
  -3   6  13      440.27      473.48     33.94 o
  -2   6  13       48.25       42.94     10.11 o
  -1   6  13       75.99       90.31     15.93 o
   0   6  13      265.40      262.43     25.39 o
   1   6  13       69.22       64.00     11.60 o
   2   6  13      359.14      360.21     33.77 o
   3   6  13        3.56        4.06      5.17 o
 -14   0  14       15.81        7.36     12.23 o
 -13   0  14      101.09      159.84     32.31 o
 -12   0  14      122.56      164.86     34.88 o
 -11   0  14     1294.13     1534.46    104.49 o
 -10   0  14        8.51        7.91      7.67 o
  -9   0  14      343.45      371.29     36.92 o
  -8   0  14        0.14        0.00      4.59 o
  -7   0  14      308.68      311.55     24.76 o
  -6   0  14      435.09      462.11     28.62 o
  -5   0  14      245.67      226.04     19.08 o
  -4   0  14     1551.34     1663.48     48.09 o
  -3   0  14      389.35      406.37     21.47 o
  -2   0  14      258.23      263.61     15.99 o
  -1   0  14      911.59      934.08     43.27 o
   0   0  14       45.78       82.99      9.66 o
   1   0  14      386.87      387.19     22.83 o
   2   0  14     1036.42     1114.80     50.07 o
   3   0  14      802.51      830.70     52.07 o
   4   0  14      676.27      666.90     71.69 o
   5   0  14       15.76       15.70      9.26 o
   6   0  14      203.45      206.70     28.47 o
   7   0  14      421.99      442.19     43.26 o
 -13   1  14      132.24      155.86     20.62 o
 -12   1  14       32.95       36.52     10.53 o
 -11   1  14      131.56      132.05     18.02 o
 -10   1  14        0.00       10.11      5.57 o
  -9   1  14        7.51        6.61      4.57 o
  -8   1  14       97.36       93.62     12.13 o
  -7   1  14       68.79       61.55      8.33 o
  -6   1  14      112.45      114.40     10.93 o
  -5   1  14       10.29        6.87      4.10 o
  -4   1  14      218.18      225.37     14.74 o
  -3   1  14      466.39      490.15     20.59 o
  -2   1  14     1282.30     1302.53     30.53 o
  -1   1  14     3037.89     3113.03     61.49 o
   0   1  14      748.97      749.17     23.08 o
   1   1  14      173.99      154.42     11.20 o
   2   1  14      475.58      466.66     22.16 o
   3   1  14      199.55      191.97     15.50 o
   4   1  14      210.88      163.97     15.93 o
   5   1  14        1.07        8.09      5.65 o
   6   1  14      106.57      109.14     14.87 o
   7   1  14      141.43      145.04     17.02 o
 -13   2  14      158.48      185.57     22.82 o
 -12   2  14       61.61       57.94     12.22 o
 -11   2  14        6.59        1.98      9.10 o
 -10   2  14      305.02      318.91     21.75 o
  -9   2  14        0.74        2.65      3.75 o
  -8   2  14       86.74       71.95      9.16 o
  -7   2  14     1369.56     1317.07     37.93 o
  -6   2  14      794.48      761.43     31.56 o
  -5   2  14      421.67      438.04     21.17 o
  -4   2  14       22.51       17.87      4.69 o
  -3   2  14      553.51      546.35     22.23 o
  -2   2  14      721.40      760.91     24.67 o
  -1   2  14       64.87       62.06      6.58 o
   0   2  14        3.45        0.58      2.64 o
   1   2  14       84.84       61.43      8.23 o
   2   2  14      994.73      969.42     35.00 o
   3   2  14     1300.61     1290.19     41.24 o
   4   2  14      518.06      522.22     27.12 o
   5   2  14       33.97       37.35      9.82 o
   6   2  14       93.46       86.11     12.11 o
   7   2  14        0.03        2.63      6.68 o
 -12   3  14       69.52       63.48     14.98 o
 -11   3  14       68.78       39.96     17.92 o
 -10   3  14        0.76        3.39      5.59 o
  -9   3  14      135.93      124.82     13.65 o
  -8   3  14      190.64      193.13     14.55 o
  -7   3  14      413.47      414.42     21.30 o
  -6   3  14      376.56      346.87     20.64 o
  -5   3  14      134.56      130.63     11.64 o
  -4   3  14      125.72      112.90     10.49 o
  -3   3  14        0.16        0.00      4.03 o
  -2   3  14      208.02      195.78     14.77 o
  -1   3  14       77.42       71.99      8.16 o
   0   3  14      747.54      794.50     29.65 o
   1   3  14       23.42       22.53      5.63 o
   2   3  14        9.96        1.52      3.87 o
   3   3  14      500.12      506.76     26.50 o
   4   3  14        1.54        9.33      4.78 o
   5   3  14       41.81       17.12      5.84 o
   6   3  14      288.40      305.37     20.54 o
 -11   4  14       36.53       21.98     11.95 o
 -10   4  14      837.83      856.65     42.73 o
  -9   4  14      182.73      210.46     15.74 o
  -8   4  14      163.74      165.37     15.05 o
  -7   4  14       88.12       92.89     11.29 o
  -6   4  14       13.36        0.02      4.20 o
  -5   4  14       70.42       75.03     10.12 o
  -4   4  14       27.39       17.13      4.54 o
  -3   4  14       18.41       23.66      5.75 o
  -2   4  14      234.99      247.72     18.46 o
  -1   4  14       94.57      110.05     11.79 o
   0   4  14       39.50       29.52      6.10 o
   1   4  14        0.13        0.00      3.53 o
   2   4  14      144.70      149.51     14.17 o
   3   4  14      331.04      335.39     19.73 o
   4   4  14       15.96       16.27      4.87 o
   5   4  14      176.98      170.26     14.88 o
 -10   5  14      188.94      183.80     19.18 o
  -9   5  14       12.63        0.00      6.79 o
  -8   5  14        0.34        0.43      5.19 o
  -7   5  14       77.31       67.05     12.49 o
  -6   5  14      320.84      356.92     25.23 o
  -5   5  14      633.00      709.00     35.22 o
  -4   5  14      216.23      257.06     21.17 o
  -3   5  14        0.12        4.34      4.17 o
  -2   5  14        3.91        0.00      8.52 o
  -1   5  14      121.77      129.42     15.48 o
   0   5  14      165.84      165.67     19.66 o
   1   5  14      239.89      267.59     27.85 o
   2   5  14       25.19       13.78      6.26 o
   3   5  14        0.91        0.00      4.29 o
   4   5  14       13.46        0.00      5.09 o
  -7   6  14       13.36        8.21      5.47 o
  -6   6  14        0.01        0.00      3.88 o
  -5   6  14        1.03        0.00      4.43 o
  -4   6  14      121.78      137.48     19.06 o
  -3   6  14        9.25        9.62      6.27 o
  -2   6  14        0.00        0.00      6.92 o
  -1   6  14       49.32       51.11     13.52 o
   0   6  14        0.65        0.00      6.43 o
   1   6  14        1.32        0.00      7.33 o
 -13   1  15       18.07        6.16      6.46 o
 -12   1  15       11.92       24.94      7.84 o
 -11   1  15       14.38       12.68      6.01 o
 -10   1  15       48.83       34.26      8.18 o
  -9   1  15       30.97       36.05      7.43 o
  -8   1  15      149.19      169.25     14.02 o
  -7   1  15       23.67       22.04      4.81 o
  -6   1  15      122.64      121.28     11.77 o
  -5   1  15       86.58       79.39      9.46 o
  -4   1  15      107.54      102.61     10.75 o
  -3   1  15      682.41      765.66     25.21 o
  -2   1  15       14.31        3.65      3.30 o
  -1   1  15      263.14      262.59     14.16 o
   0   1  15       46.99       45.98      6.25 o
   1   1  15       26.49       23.35      5.30 o
   2   1  15        1.43        0.00      4.56 o
   3   1  15       19.22        9.56      4.79 o
   4   1  15        2.39        0.00      6.70 o
   5   1  15        0.20        0.00      5.09 o
   6   1  15       24.75       14.44      7.78 o
 -13   2  15        1.67        0.00      4.83 o
 -12   2  15       39.35       33.92      9.95 o
 -11   2  15       26.50       17.33      6.57 o
 -10   2  15       29.92       14.00      5.49 o
  -9   2  15      262.45      279.76     19.34 o
  -8   2  15      283.98      286.85     18.64 o
  -7   2  15      409.19      383.90     20.91 o
  -6   2  15      189.16      183.56     15.34 o
  -5   2  15      482.66      502.05     23.29 o
  -4   2  15      497.81      408.18     21.05 o
  -3   2  15       43.16       25.52      5.75 o
  -2   2  15      350.35      375.94     18.05 o
  -1   2  15        0.03        0.00      4.21 o
   0   2  15      592.12      558.50     24.20 o
   1   2  15       48.37       32.00      7.19 o
   2   2  15       87.20       68.80      9.41 o
   3   2  15       67.90       61.47      9.42 o
   4   2  15      106.30       88.31     11.32 o
   5   2  15      127.32      116.44     13.38 o
   6   2  15        0.03        1.68      5.01 o
 -12   3  15      282.59      358.72     35.38 o
 -11   3  15      136.61      149.70     20.20 o
 -10   3  15      309.94      335.69     26.86 o
  -9   3  15       83.47       78.15      9.67 o
  -8   3  15      111.77      121.52     12.12 o
  -7   3  15      164.91      155.36     13.41 o
  -6   3  15        0.05        0.00      3.27 o
  -5   3  15       12.77       10.21      3.21 o
  -4   3  15       33.73       18.12      5.21 o
  -3   3  15       57.30       63.79      9.48 o
  -2   3  15       37.78       35.89      6.38 o
  -1   3  15       13.48       10.91      4.64 o
   0   3  15      138.74      155.61     13.42 o
   1   3  15       83.83      110.20     10.70 o
   2   3  15      458.43      434.85     24.88 o
   3   3  15       17.34       12.21      5.80 o
   4   3  15       58.45       55.25      9.12 o
   5   3  15       19.66        6.50      8.33 o
 -11   4  15       19.98       26.59      7.28 o
 -10   4  15       27.59       26.83      7.78 o
  -9   4  15       14.11        8.44      5.69 o
  -8   4  15      404.72      379.78     25.96 o
  -7   4  15        3.63       10.79      5.29 o
  -6   4  15       54.06       50.29      8.84 o
  -5   4  15      119.56      131.95     14.89 o
  -4   4  15      649.02      715.56     35.54 o
  -3   4  15       81.78       74.06     11.44 o
  -2   4  15       50.35       54.70      9.73 o
  -1   4  15        1.26        0.00      4.40 o
   0   4  15        0.82        3.29      5.03 o
   1   4  15       70.00       60.65      8.73 o
   2   4  15        9.82        7.68      4.32 o
   3   4  15       12.07        5.27      6.19 o
   4   4  15       39.71       39.18      7.50 o
  -9   5  15       55.64       45.60     12.12 o
  -8   5  15        0.55        1.56      5.77 o
  -7   5  15      439.52      516.44     43.38 o
  -6   5  15      232.78      221.21     19.99 o
  -5   5  15        3.95        1.28      4.69 o
  -4   5  15        0.01        0.21      5.97 o
  -3   5  15       43.87       41.53     10.63 o
  -2   5  15      194.83      192.14     26.39 o
  -1   5  15       41.77       27.12      7.93 o
   0   5  15       75.54       60.98     13.14 o
   1   5  15      143.57      158.55     19.95 o
   2   5  15      138.32      141.82     18.84 o
  -6   6  15       66.67       91.07     15.85 o
  -5   6  15       39.77       44.49     12.62 o
  -4   6  15      292.07      342.68     30.07 o
  -3   6  15      121.01      155.06     20.05 o
  -2   6  15      122.49      166.60     23.48 o
  -1   6  15       19.06        5.30      5.53 o
 -13   0  16        0.70        7.32      8.99 o
 -12   0  16       63.32       59.45     16.93 o
 -11   0  16      237.65      160.39     40.43 o
 -10   0  16        1.41        1.26      5.89 o
  -9   0  16      323.48      316.90     42.58 o
  -8   0  16     1536.71     1603.06     78.32 o
  -7   0  16      195.79      182.29     25.94 o
  -6   0  16      111.53       82.32     14.06 o
  -5   0  16      693.21      745.72     42.79 o
  -4   0  16       48.18       44.49     10.37 o
  -3   0  16       20.07       10.27      7.56 o
  -2   0  16      222.20      249.18     21.97 o
  -1   0  16      467.84      486.23     35.57 o
   0   0  16      456.21      520.58     32.72 o
   1   0  16      135.38      185.28     22.23 o
   2   0  16      471.32      563.99     45.41 o
   3   0  16      994.77     1045.82     88.37 o
   4   0  16       60.79       70.23     17.71 o
   5   0  16        4.82        2.76      6.18 o
   6   0  16       93.41       75.20     19.09 o
 -12   1  16        5.85        0.05      4.23 o
 -11   1  16        1.53        1.05      5.65 o
 -10   1  16       43.78       42.35      8.73 o
  -9   1  16      173.40      179.57     15.37 o
  -8   1  16       17.87       16.60      5.22 o
  -7   1  16       59.11       60.18     10.67 o
  -6   1  16      308.43      357.76     22.99 o
  -5   1  16     2200.52     2220.45     56.07 o
  -4   1  16      984.17     1008.65     34.91 o
  -3   1  16        4.32        2.16      2.82 o
  -2   1  16       10.81        2.97      2.85 o
  -1   1  16       73.06       58.16      7.18 o
   0   1  16       18.52       16.99      4.34 o
   1   1  16       12.30        9.13      3.51 o
   2   1  16       38.58       47.81      7.93 o
   3   1  16      148.81      148.26     14.51 o
   4   1  16       57.85       64.29     11.12 o
   5   1  16      341.22      350.69     27.46 o
 -12   2  16      122.53      125.76     16.65 o
 -11   2  16       94.89      111.82     14.83 o
 -10   2  16      368.96      379.01     23.19 o
  -9   2  16      147.44      141.21     13.61 o
  -8   2  16      300.06      323.66     20.23 o
  -7   2  16       31.98       18.70      4.69 o
  -6   2  16      572.72      552.02     25.61 o
  -5   2  16       51.12       39.41      6.87 o
  -4   2  16       68.78       52.13      7.49 o
  -3   2  16       31.04       37.62      6.66 o
  -2   2  16      646.24      662.44     23.79 o
  -1   2  16      515.26      490.55     20.43 o
   0   2  16      259.38      271.96     17.44 o
   1   2  16      537.21      593.08     27.11 o
   2   2  16       28.83       29.66      6.96 o
   3   2  16        5.63        0.00      4.50 o
   4   2  16        5.60        0.00      4.89 o
   5   2  16       83.04       85.99     12.22 o
 -11   3  16       74.61       78.53     13.66 o
 -10   3  16      310.59      336.09     24.04 o
  -9   3  16      543.69      533.79     26.57 o
  -8   3  16      100.06      115.49     12.33 o
  -7   3  16      197.24      166.85     14.28 o
  -6   3  16      100.55       88.93     11.40 o
  -5   3  16      135.37      137.76     14.05 o
  -4   3  16       91.83       81.70     10.83 o
  -3   3  16      160.17      158.19     15.06 o
  -2   3  16       54.27       49.35      8.45 o
  -1   3  16      550.09      525.49     24.57 o
   0   3  16        1.47        2.63      5.07 o
   1   3  16       88.73       91.53     11.27 o
   2   3  16       14.13       11.81      4.99 o
   3   3  16       15.87        7.85      5.72 o
   4   3  16      376.29      354.91     24.09 o
 -10   4  16      146.09      109.75     16.49 o
  -9   4  16       70.07       76.50     14.35 o
  -8   4  16      151.44      153.10     17.11 o
  -7   4  16        2.74        2.40      4.97 o
  -6   4  16       11.40        8.77      5.88 o
  -5   4  16      101.35       95.67     12.92 o
  -4   4  16        9.64        0.00      4.56 o
  -3   4  16      169.81      172.48     20.24 o
  -2   4  16       42.87       40.50      9.82 o
  -1   4  16      131.18      132.05     16.92 o
   0   4  16       24.42       27.96      8.11 o
   1   4  16      116.62      117.12     14.55 o
   2   4  16      811.53      895.87     41.54 o
   3   4  16       85.43       79.17     14.02 o
  -8   5  16       83.36      102.21     16.65 o
  -7   5  16       16.99        5.16      8.41 o
  -6   5  16        3.20       10.15      5.01 o
  -5   5  16       74.65       55.46     10.62 o
  -4   5  16      245.85      287.82     26.59 o
  -3   5  16       30.32       34.63      9.78 o
  -2   5  16      163.37      191.88     22.44 o
  -1   5  16       26.40       25.17     10.49 o
   0   5  16        0.57        0.00      5.72 o
   1   5  16      209.58      240.36     24.59 o
 -12   1  17       66.69       63.54     10.83 o
 -11   1  17       18.54       20.99      5.99 o
 -10   1  17       72.50       66.26     11.00 o
  -9   1  17       15.40       16.32      6.15 o
  -8   1  17      250.92      250.96     20.22 o
  -7   1  17       75.80       80.55     11.35 o
  -6   1  17        2.16        2.21      4.94 o
  -5   1  17        3.41        6.03      4.71 o
  -4   1  17       35.75       29.38      6.28 o
  -3   1  17       16.67       12.87      4.60 o
  -2   1  17        4.40        3.01      3.95 o
  -1   1  17        4.35        0.88      3.45 o
   0   1  17        1.96        2.57      4.38 o
   1   1  17       28.52       31.10      7.68 o
   2   1  17        0.67        0.00     10.18 o
   3   1  17        8.34        0.00      6.83 o
   4   1  17       15.66       22.02      7.46 o
 -11   2  17      322.35      325.49     20.80 o
 -10   2  17       19.14       19.86      5.27 o
  -9   2  17        0.39        0.00      3.51 o
  -8   2  17      789.74      786.28     32.33 o
  -7   2  17      136.64      139.04     13.44 o
  -6   2  17        7.72        6.27      3.64 o
  -5   2  17       50.20       44.83      7.69 o
  -4   2  17       18.21       21.87      5.17 o
  -3   2  17       27.71       15.78      4.51 o
  -2   2  17       94.73       72.64      8.24 o
  -1   2  17        1.21        0.00      6.87 o
   0   2  17       21.05       16.59      4.69 o
   1   2  17      182.87      141.65     13.60 o
   2   2  17        6.11        2.00      4.91 o
   3   2  17       26.18       22.25      6.24 o
   4   2  17      112.55      112.70     13.90 o
 -10   3  17       24.39       20.34      5.90 o
  -9   3  17        0.17        8.04      5.34 o
  -8   3  17        0.00        1.28      4.60 o
  -7   3  17       15.83       14.22      5.34 o
  -6   3  17       37.25       39.32      7.69 o
  -5   3  17        7.96        0.00      4.99 o
  -4   3  17       91.88      104.24     12.63 o
  -3   3  17      104.96      123.00     13.43 o
  -2   3  17       64.36       70.22      9.63 o
  -1   3  17      118.73      130.01     13.37 o
   0   3  17       68.76       55.16      8.38 o
   1   3  17      188.30      178.86     16.20 o
   2   3  17        5.60        6.33      4.71 o
   3   3  17      114.13      108.71     13.79 o
  -9   4  17      130.32      148.34     19.87 o
  -8   4  17      161.83      192.02     19.43 o
  -7   4  17      190.96      197.55     19.28 o
  -6   4  17       27.40       21.94      8.22 o
  -5   4  17      103.60      114.00     14.90 o
  -4   4  17       44.57       45.53     10.85 o
  -3   4  17       11.32       14.26      6.27 o
  -2   4  17        6.91        3.38      6.06 o
  -1   4  17       34.85       11.42      5.58 o
   0   4  17      159.40      156.11     15.10 o
   1   4  17       62.80       54.41     13.51 o
  -6   5  17        7.74        0.00      5.67 o
  -5   5  17        1.73        0.00      7.52 o
  -4   5  17       57.37       46.00     10.11 o
  -3   5  17      372.08      413.96     33.16 o
  -2   5  17      234.55      292.09     27.47 o
  -1   5  17      364.50      409.91     33.36 o
 -11   0  18      111.44      118.27     23.90 o
 -10   0  18        6.61       12.86      8.78 o
  -9   0  18      231.73      249.29     33.78 o
  -8   0  18       12.98       12.14      9.53 o
  -7   0  18        0.40        0.00      7.09 o
  -6   0  18       53.57       77.31     15.73 o
  -5   0  18      110.91      115.22     18.05 o
  -4   0  18      803.09      884.56     49.53 o
  -3   0  18      129.36      150.70     20.81 o
  -2   0  18        3.54        1.44      7.46 o
  -1   0  18      998.83     1179.41     52.86 o
   0   0  18      594.07      673.21     44.76 o
   1   0  18       15.57       15.87     16.53 o
   2   0  18        3.72        6.42      7.39 o
   3   0  18       79.17       81.08     19.97 o
 -11   1  18       75.71       84.82     12.74 o
 -10   1  18       45.32       48.32      9.97 o
  -9   1  18      620.37      692.14     34.78 o
  -8   1  18      357.96      351.00     24.33 o
  -7   1  18      290.78      277.78     21.52 o
  -6   1  18        4.19        0.00      4.19 o
  -5   1  18        7.79        0.00      4.22 o
  -4   1  18       10.78        9.21      3.97 o
  -3   1  18       40.07       24.84      6.04 o
  -2   1  18       56.28       47.67      7.44 o
  -1   1  18      453.31      498.92     23.89 o
   0   1  18       71.25       95.56     12.38 o
   1   1  18       17.75       20.10      6.47 o
   2   1  18      142.38      177.21     19.23 o
   3   1  18      217.48      234.84     22.64 o
 -10   2  18       36.12       14.81      8.57 o
  -9   2  18       34.61       30.88      7.45 o
  -8   2  18       10.87        5.04      5.29 o
  -7   2  18       60.34       58.66      9.90 o
  -6   2  18       98.38       89.10     11.98 o
  -5   2  18      401.09      457.40     27.02 o
  -4   2  18      426.61      447.29     24.78 o
  -3   2  18      245.57      266.54     20.90 o
  -2   2  18        8.74        3.48      4.96 o
  -1   2  18        6.82        0.00      4.06 o
   0   2  18      212.30      257.02     20.35 o
   1   2  18      358.90      424.96     27.36 o
   2   2  18       12.76        5.67      5.98 o
   3   2  18       43.76       52.70     12.68 o
  -9   3  18       19.68       18.38      6.07 o
  -8   3  18        5.33        0.00      4.00 o
  -7   3  18       63.59       45.51      8.95 o
  -6   3  18       92.21       75.47     10.72 o
  -5   3  18      103.21       91.60     12.58 o
  -4   3  18        0.76        0.00      4.81 o
  -3   3  18      215.45      221.00     21.59 o
  -2   3  18        5.53        0.85      3.43 o
  -1   3  18       15.95        2.69      5.12 o
   0   3  18      471.58      478.83     24.94 o
   1   3  18        7.62        5.48      7.44 o
  -7   4  18      183.65      218.89     20.96 o
  -6   4  18       41.98       50.46     10.21 o
  -5   4  18        0.53        0.00      7.56 o
  -4   4  18        0.04        0.00      5.78 o
  -3   4  18       33.24       30.52      9.22 o
  -2   4  18       72.53       87.34     14.22 o
  -1   4  18      380.49      481.18     29.98 o
 -10   1  19        2.51        4.08      5.47 o
  -9   1  19        0.04        6.36      5.84 o
  -8   1  19        4.19        1.23      4.25 o
  -7   1  19       91.36      102.10     12.28 o
  -6   1  19      112.46      113.61     12.87 o
  -5   1  19        0.01        3.98      3.87 o
  -4   1  19       10.95       10.24      4.24 o
  -3   1  19       11.61        7.54      3.94 o
  -2   1  19       61.91       55.91      8.93 o
  -1   1  19      149.27      164.90     16.69 o
   0   1  19      110.79      119.52     14.93 o
   1   1  19        5.77        0.00      8.68 o
   2   1  19       75.08       68.76     12.62 o
  -9   2  19       44.21       40.09      8.95 o
  -8   2  19       37.12       24.76      7.10 o
  -7   2  19       45.33       31.14      9.32 o
  -6   2  19       61.67       53.20      9.46 o
  -5   2  19      128.82      105.74     13.55 o
  -4   2  19        7.46        4.27      7.37 o
  -3   2  19        4.74        0.00      4.63 o
  -2   2  19        1.60        0.00      4.54 o
  -1   2  19        0.78        0.00      4.62 o
   0   2  19      219.62      226.86     20.86 o
   1   2  19       36.64       35.73      9.35 o
  -8   3  19       27.86       22.47      8.21 o
  -7   3  19        0.58        0.00      6.26 o
  -6   3  19      106.17      108.75     15.49 o
  -5   3  19        2.40        0.00      8.30 o
  -4   3  19       43.72       49.83     11.25 o
  -3   3  19       22.97       25.63      7.88 o
  -2   3  19       81.35       82.55     12.64 o
  -1   3  19       31.90       39.79      8.48 o
  -8   0  20      526.19      622.38     44.74 o
  -7   0  20        4.54        4.65      5.95 o
  -6   0  20       16.26        2.33      6.50 o
  -5   0  20       64.56       25.18      8.11 o
  -4   0  20      539.59      661.43     47.62 o
  -3   0  20       64.91       90.41     16.90 o
  -2   0  20      138.66      168.72     20.97 o
  -1   0  20      104.29      132.50     21.40 o
   0   0  20        1.36       20.25     10.62 o
  -8   1  20      105.86      109.17     13.25 o
  -7   1  20       66.58       60.22      9.94 o
  -6   1  20       10.93       11.28      5.29 o
  -5   1  20      172.11      157.73     15.57 o
  -4   1  20       24.27       15.38      5.42 o
  -3   1  20       41.64       39.97      7.70 o
  -2   1  20      297.66      337.49     22.45 o
  -1   1  20       69.39       82.74     11.92 o
   0   1  20      135.78      161.78     17.83 o
  -7   2  20       56.39       75.03     13.77 o
  -6   2  20        3.26        0.00      6.38 o
  -5   2  20       34.80       50.19     10.07 o
  -4   2  20       41.30       33.71      8.04 o
  -3   2  20       84.36       75.42     13.28 o
  -2   2  20      150.25      175.24     18.79 o
 
